# Supplementary material for: Genome-wide meta-analysis of phytosterols reveals five novel loci and a detrimental effect on coronary atherosclerosis
Source: Nat Commun. 2022 Jan 10;13:143. doi: 10.1038/s41467-021-27706-6 (PMC8748632; doi:10.1038/s41467-021-27706-6)
Supplement: Supplementary file 4 — Supplementary Data 1-19 [file 41467_2021_27706_MOESM4_ESM.xlsx]

## Sheet: Content
Meta GWAS Phytosterols
Scholz et al.
Supplementary Data
Data	Title
S1	Description of contributing studies
S2	Descriptive statistics of contributing studies and detailed information on genotyping, imputation and genetic data analysis
S3	Sample sizes and SNP numbers
S4	Inflation factors
S5a	Annotation of genome-wide significant SNPs
S5b	eQTL look-up of genome-wide significant SNPs
S5c	Explanation of columns of supplemental tables 5a and b
S6	Overview of association p-values for the ten identified independent SNPs across traits
S7	Best association p-value per identified locus and trait
S8a	Annotation of SNPs in 99% credible sets of independent variants
S8b	eQTL look-up of SNPs in credible sets of independent variants
S8c	Explanation of columns of supplemental tables 8a and b
S9a	Summary of colocalization results
S9b	Colocalization results of the six loci with a single independent variant
S9c	Colocalization results of the four independent variants at the 2p21 locus
S9d	Statistics of colocalization analyses
S10	Genetic model at ABO locus
S11	Heritability estimates
S12a	GWAS lookup for known lipid SNPs - Summary
S12b	GWAS lookup for known lipid SNPs - Detailed statistics
S13	Lookup of candidate genes for phytosterol esterification
S14	Mendelian Randomization analyses and sensitvity analyses in Europeans
S15	Mendelian Randomization analyses and sensitvity analyses using CAD summary statistics from Japanese subjects
S16	Single variant statistics for total sitosterol instruments used for Mendelian Randomization analyses
S17	Single variant statistics for total cholesterol instruments used for Mendelian Randomization analyses
S18	Abbreviations for phytosterol traits used in tables
S19	List of sofware versions used for analyses

## Sheet: S1
Data S1: Description of contributing studies
Study name	Study description	Reference
KORA	The Cooperative Health Research in the Region of Augsburg (KORA) study is a series of independent population-based epidemiological surveys and follow-up studies in Germany. All participants are residents of German nationality identified through registration. The present study includes samples of KORA S3/F3. Recruitment and study procedures of KORA have been described elsewhere (Holle et al. 2005;…	Holle, R.; Happich, M.; Löwel, H.; Wichmann, H. E. (2005): KORA--a research platform for population based health research. In: Gesundheitswesen (Bundesverband der Arzte des Offentlichen Gesundheitsdienstes (Germany)) 67 Suppl 1, S19-25. DOI: 10.1055/s-2005-858235.Wichmann, H-E; Gieger, C.; Illig, T. (2005): KORA-gen--resource for population genetics, controls and a broad spectrum of disease pheno…
		Wichmann, H-E; Gieger, C.; Illig, T. (2005): KORA-gen--resource for population genetics, controls and a broad spectrum of disease phenotypes. In: Gesundheitswesen (Bundesverband der Arzte des Offentlichen Gesundheitsdienstes (Germany)) 67 Suppl 1, S26-30. DOI: 10.1055/s-2005-858226.
LIFE-Adult	LIFE-Adult is a population-based study and a part of the large-scale research project LIFE (Leipzig Research Center for Civilization Diseases). 10,000 residents (main age range 40-79) from the district of Leipzig (Saxony, Germany) were recruited and extensively phenotyped for a number of disease and environmental parameters. See (Loeffler et al. 2015) for a description of the assessment programme…	Loeffler, Markus; Engel, Christoph; Ahnert, Peter; Alfermann, Dorothee; Arelin, Katrin; Baber, Ronny et al. (2015): The LIFE-Adult-Study: objectives and design of a population-based cohort study with 10,000 deeply phenotyped adults in Germany. In: BMC public health 15, S. 691. DOI: 10.1186/s12889-015-1983-z.
LIFE-Heart	The Leipzig (LIFE) Heart Study has been established for studies of clinical, metabolic, cellular and genetic factors of cardiovascular diseases. This cohort includes individuals with suspected coronary artery disease due to clinical symptoms (non-invasive testing) assigned to coronary angiography. Details of the study can be found elsewhere (Scholz et al. 2020). Written informed consent was obtai…	Scholz, Markus; Henger, Sylvia; Beutner, Frank; Teren, Andrej; Baber, Ronny; Willenberg, Anja et al. (2020): Cohort profile: The Leipzig Research Center for Civilization Diseases-Heart study (LIFE-Heart). In: International journal of epidemiology. DOI: 10.1093/ije/dyaa075.
LURIC	The Ludwigshafen Risk and Cardiovascular Health (LURIC) study is a monocentric hospital based prospective study including 3316 individuals referred for coronary angiography recruited in the Ludwigshafen Cardiac Center, southwestern Germany from 1997-2000. Clinical indications for angiography were chest pain or a positive non-invasive stress test suggestive of myocardial ischemia. All participants…	Winkelmann, B. R.; März, W.; Boehm, B. O.; Zotz, R.; Hager, J.; Hellstern, P.; Senges, J. (2001): Rationale and design of the LURIC study--a resource for functional genomics, pharmacogenomics and long-term prognosis of cardiovascular disease. In: Pharmacogenomics 2 (1 Suppl 1), S1-73. DOI: 10.1517/14622416.2.1.S1.
Sorbs	Samples were collected from the self-contained Sorbs population in Germany. At present, about 1000 Sorbian individuals are enrolled in the study. Sampling comprised unrelated subjects as well as families. Extensive phenotyping included standardised questionnaires for past medical history and family history as well as measurement of anthropometric data. For details regarding the study, see (Veeram…	Veeramah, Krishna R.; Tönjes, Anke; Kovacs, Peter; Gross, Arnd; Wegmann, Daniel; Geary, Patrick et al. (2011): Genetic variation in the Sorbs of eastern Germany in the context of broader European genetic diversity. In: European journal of human genetics : EJHG 19 (9), S. 995–1001. DOI: 10.1038/ejhg.2011.65.
		Gross, Arnd; Tönjes, Anke; Kovacs, Peter; Veeramah, Krishna R.; Ahnert, Peter; Roshyara, Nab R. et al. (2011): Population-genetic comparison of the Sorbian isolate population in Germany with the German KORA population using genome-wide SNP arrays. In: BMC genetics 12, S. 67. DOI: 10.1186/1471-2156-12-67.
Young Finns study	The Cardiovascular Risk in Young Finns Study is a follow-up study assessing the contribution of childhood lifestyle, biological and psychological measures on cardiovascular risk from childhood to adulthood. Children and adolescents from different parts of Finland have been included in the first cross-sectional study conducted in 1980 and in regular follow-ups a diverse set of phenotypes, lifestyl…	Raitakari, Olli T.; Juonala, Markus; Rönnemaa, Tapani; Keltikangas-Järvinen, Liisa; Räsänen, Leena; Pietikäinen, Matti et al. (2008): Cohort profile: the cardiovascular risk in Young Finns Study. In: International journal of epidemiology 37 (6), S. 1220–1226. DOI: 10.1093/ije/dym225.

## Sheet: S2
Data S2: Descriptive statistics of contributing studies and detailed information on genotyping, imputation and genetic data analysis
Study name	KORA F3/S3	LIFE-Adult	LIFE-Heart	LURIC	Sorbs	Young Finns Study
DESCRIPTION
Ethnicity	European	European	European	European	European	European
Country	Germany	Germany	Germany	Germany	Germany	Finland
Type of Study (Population-based or case-control)	Population-based	Population-based	Population-based	case-control	Population-based	Population-based
Exclusion criteria for this analysis (other than missing data)	not applicable	not applicable	not applicable	not applicable	not applicable	not applicable
Number of samples with phenotype assessments, covariates and genotype	2928	1389	1839	2300	886	432
Age (mean, sd), years	47.31, 13.12	69.86, 4.74	62.93, 11.20	62.9, 10.5	48.47, 16.31	35.8822, 2.4424
Sex (male/female)	1406/1522	720/669	1171/668	1586/714	359/527	432/0
Diabetes (y/n)	80/2848	228/1161	600/1239	912/1388	41/845	2/430
BMI (mean, sd), kg/m2	26.67, 4.28	28.14, 4.31	29.79, 4.88	27.4, 4.06	26.73, 4.81	26.5058, 3.7807
Lipid treatment (yes/no)	94/2834	296/1093	693/1146	1113/1187	not applicable	5/427
Brassicasterol esterified (mean, sd), mg/l	0.43, 0.17	1.16, 0.49	0.48, 0.22		1.24, 0.51
Brassicasterol free (mean, sd), mg/l	0.19, 0.09	0.37, 0.15	0.25, 0.12		0.39, 0.15
Brassicasterol total (mean, sd), mg/l	0.62, 0.24	1.53, 0.63	0.73, 0.33	0.50, 0.33	1.63, 0.65
Campesterol esterified (mean, sd), mg/l	4.75, 1.70	6.33, 2.59	2.88, 1.23		5.96, 2.17
Campesterol free	1.56, 0.67	2.25, 0.64	1.36, 0.51		1.65, 0.42
Campesterol total	6.31, 2.32	8.59, 3.18	4.24, 1.67	7.62, 4.52	7.61, 2.52	5.5487, 2.3757
Cholesterol esterified	1737.34, 329.78	2127.26, 343.54	1670.09, 301.55		1452.19, 233.51
Cholesterol free	548.74, 120.69	536.24, 103.15	538.90, 120.72		263.18, 56.23
Cholesterol total	2286.08, 436.69	2663.50, 433.56	2209.00, 411.48	1930, 389	1715.37, 285.99	2135.78, 388.78
Lanosterol free	0.18, 0.10	0.16, 0.07	0.14, 0.11	0.24, 0.15	0.17, 0.08
Sitosterol esterified	1.79, 0.93	2.78, 1.34	1.39, 0.85		2.69, 1.39
Sitosterol free	0.90, 0.41	0.66, 0.31	0.73, 0.38		0.68, 0.33
Sitosterol total	2.69, 1.32	3.44, 1.64	2.12, 1.20	3.89, 2.32	3.36, 1.69	2.36, 0.95
Stigmasterol esterified	0.63, 0.24	0.93, 0.40	0.30, 0.15		0.91, 0.43
Stigmasterol free	0.15, 0.06	0.41, 0.15	0.26, 0.11		0.39, 0.14
Stigmasterol total	0.78, 0.27	1.34, 0.52	0.56, 0.23	0.25, 0.29	1.30, 0.54
GENOTYPING
Genotyping platform	Illumina Omni 2.5 / Illumina Omni Express	Affymetrix Axiom CEU1	Affymetrix Axiom CEU1 and Axiom custom array	Affymetrix Genome-Wide Human SNP Array 6.0 and Illumina 200k Metabochip	Affymetrix Gene Chip Human Mapping 500 K Array Set and Affymetrix Genome-Wide Human SNP Array 6.0	Illumina Human 670 k BeadChips
Genotyping calling algorithm	Genome Studio	Axiom GT1	Axiom GT1	Birdseed v2 and Illumina clustering algorithm	BRLMM for 500 K array and Birdseed for 6.0 array	Illumina clustering algorithm
Sample QC and SNP QC	Samples were filtered for call rate < 97%, mismatch of phenotypic and genetic gender, 5 SD from mean heterozygosity rate, non European ancestry, population outlier and afteer comparison with other genotyping of the same individuals (Metabochip, Exome, Omni). SNPs were filtered with call rate < 98%, HWE p-value < 5*10^-6, MAF < 1% and no good genotyping quality on both chips.	Samples were filtered for call rate>=97%. SNPs were filtered for call rate >=97%, MAF>0 and exact p-HWE>=1e-6.	Samples were filtered for call rate>=97%. SNPs were filtered for call rate >=97%, MAF>0 and exact p-HWE>=1e-6.	sample call rate < 0.95; sex ambiguity; relatedness; SNP call rate < 0.98; HWE-P < 0.0001; MAF < 0.01	Samples were filtered for call rate>=90%. SNPs were filtered for call rate >=95%, MAF>0 and exact p-HWE>=1e-6.	Samples with genotyping call rate < 0.95 and PI_HAT (relatedness) > 0.2 were removed. SNPs failing Hardy-Weinberg equilibrium test (p≤1e-06), missingness test (call rate<0.95) and frequency test (MAF<0.01) were removed.
GENOTYPE IMPUTATION
Reference Panel	1000 Genomes Phase 3 Version 5	1000 Genomes Phase 1 Version 3	1000 Genomes Phase 1 Version 3	1000G March 2012	1000 Genomes Phase 1 Version 3	1000 genomes
Imputation software	IMPUTE v2.3.2	IMPUTE v2.3.2	IMPUTE v2.3.2	Impute2	IMPUTE 2.3.1	IMPUTE2
Imputation quality metrics	info	info	info		info	r-squared metrics (IMPUTE2)
DATA ANALYSIS
Adjustments other than age, sex, diabetes status, log(BMI), lipid treatment	not applicable	not applicable	not applicable	three PCs	not applicable	not applicable
Software used for analysis	PLINK 2.00	PLINK 1.90	PLINK 1.90	PLINK 2.00	PLINK 1.90	SNPTEST

## Sheet: S3
Data S3: Sample sizes and SNP numbers. We present sample sizes and SNP numbers after quality control per trait and study as well as those available for the genetic meta-analysis. Abbreviations of traits are provided in supplemental data set S15.
	Sample sizes									SNP numbers
trait	KORA	LIFE-Adult	LIFE-Heart	LURIC	Sorbs	YFS	Meta		trait	KORA	LIFE-Adult	LIFE-Heart	LURIC	Sorbs	YFS	QC SNPs	Meta
eBras	2912	1389	1839	NA	886	NA	4114-7026		eBras	8371754	8166182	8089595	NA	7951664	NA	9100433	7840042
fBras/eBras	2912	1389	1839	NA	886	NA	4114-7026		fBras/eBras	8371754	8166182	8089595	NA	7951664	NA	9100433	7865431
fBras/fChol	2912	1389	1839	NA	886	NA	4114-7026		fBras/fChol	8371754	8166182	8089595	NA	7951664	NA	9100433	7839511
fBras/fLano	2912	1388	1838	NA	886	NA	4112-7024		fBras/fLano	8371832	8166256	8089683	NA	7951806	NA	9100513	7839040
fBras	2912	1389	1839	NA	886	NA	4114-7026		fBras	8371754	8166182	8089595	NA	7951664	NA	9100433	7836535
tBras/tChol	2912	1389	1839	1764	886	NA	4007-8790		tBras/tChol	8388212	8187815	8110614	8189337	7956118	NA	9212969	8070363
tBras/fLano	2912	1388	1838	1762	886	NA	4004-8786		tBras/fLano	8388269	8187847	8110666	8189376	7956154	NA	9213012	8069566
tBras	2912	1389	1839	1764	886	NA	4007-8790		tBras	8388212	8187815	8110614	8189337	7956118	NA	9212969	8068060
eCamp	2912	1389	1839	NA	886	NA	4114-7026		eCamp	8371754	8166182	8089595	NA	7951664	NA	9100433	7833711
fCamp/eCamp	2912	1389	1839	NA	886	NA	4114-7026		fCamp/eCamp	8371754	8166182	8089595	NA	7951664	NA	9100433	7845270
fCamp/fChol	2912	1389	1839	NA	886	NA	4114-7026		fCamp/fChol	8371754	8166182	8089595	NA	7951664	NA	9100433	7835406
fCamp/fLano	2912	1388	1838	NA	886	NA	4112-7024		fCamp/fLano	8371832	8166256	8089683	NA	7951806	NA	9100513	7840416
fCamp	2912	1389	1839	NA	886	NA	4114-7026		fCamp	8371754	8166182	8089595	NA	7951664	NA	9100433	7827943
tCamp/tChol	2912	1389	1839	2300	886	432	2707-9758		tCamp/tChol	8407161	8213094	8134849	8211877	7979557	8410435	9509519	8209997
tCamp/fLano	2912	1388	1838	1761	886	NA	4003-8785		tCamp/fLano	8388266	8187847	8110667	8189377	7956158	NA	9213013	8070455
tCamp	2912	1389	1839	2300	886	432	2707-9758		tCamp	8407161	8213095	8134850	8211878	7979557	8410435	9509520	8209646
eSito	2912	1389	1835	NA	886	NA	4110-7022		eSito	8371690	8166114	8089529	NA	7951611	NA	9100338	7841387
fSito/fChol	2912	1389	1839	NA	886	NA	4114-7026		fSito/fChol	8371754	8166182	8089595	NA	7951664	NA	9100433	7845281
fSito/fLano	2912	1388	1838	NA	886	NA	4112-7024		fSito/fLano	8371832	8166256	8089683	NA	7951806	NA	9100513	7834355
fSito/eSito	2912	1389	1835	NA	886	NA	4110-7022		fSito/eSito	8371690	8166114	8089529	NA	7951611	NA	9100338	7869905
fSito	2912	1389	1839	NA	886	NA	4114-7026		fSito	8371754	8166182	8089595	NA	7951664	NA	9100433	7842064
tSito/tChol	2912	1389	1835	2301	886	432	2707-9755		tSito/tChol	8407151	8213080	8134851	8211899	7979569	8410397	9509509	8212880
tSito/fLano	2912	1388	1834	1762	886	NA	4004-8782		tSito/fLano	8388171	8187791	8110608	8189274	7956140	NA	9212932	8070784
tSito	2912	1389	1835	2301	886	432	2707-9755		tSito	8407151	8213080	8134851	8211899	7979569	8410395	9509509	8212040
eStig	2912	1389	1836	NA	886	NA	4111-7023		eStig	8371726	8166164	8089571	NA	7951656	NA	9100385	7836710
fStig/fChol	2912	1389	1835	NA	886	NA	4110-7022		fStig/fChol	8371757	8166162	8089580	NA	7951632	NA	9100393	7845326
fStig/fLano	2912	1388	1834	NA	886	NA	4108-7020		fStig/fLano	8371794	8166233	8089664	NA	7951714	NA	9100467	7835559
fStig/eStig	2912	1389	1832	NA	886	NA	4107-7019		fStig/eStig	8371740	8166173	8089578	NA	7951673	NA	9100378	7850283
fStig	2912	1389	1835	NA	886	NA	4110-7022		fStig	8371757	8166162	8089580	NA	7951632	NA	9100393	7843045
tStig/tChol	2912	1389	1832	1639	886	NA	3882-8658		tStig/tChol	8387413	8187339	8110133	8188755	7956025	NA	9212369	8069101
tStig/fLano	2912	1388	1831	1637	886	NA	3879-8654		tStig/fLano	8387408	8187350	8110162	8188774	7956072	NA	9212387	8068948
tStig	2912	1389	1832	1644	886	NA	3887-8663		tStig	8387454	8187388	8110183	8188809	7956044	NA	9212423	8064383

## Sheet: S4
Data S4: Inflation factors. Per trait, we present genomic control derived inflation factors of meta-analysis results, for both, fixed effect and random effects models.
trait	lambda (fixed effect)	lambda (random effects)
eBras	1.00145	0.904468
fBras	1.00587	0.90749
fBras/eBras	0.990683	0.891272
fBras/fChol	1.0084	0.911039
fBras/fLano	1.01916	0.918798
tBras	1.0102	0.914226
tBras/tChol	1.01033	0.917931
tBras/fLano	1.0103	0.914696
eCamp	1.00273	0.906574
fCamp	1.00507	0.904955
fCamp/eCamp	0.998934	0.902619
fCamp/fChol	1.01636	0.914393
fCamp/fLano	1.01746	0.917324
tCamp	1.00844	0.915107
tCamp/tChol	1.00212	0.918087
tCamp/fLano	1.01107	0.914221
eSito	1.01189	0.912675
fSito	1.0154	0.916229
fSito/fChol	1.01779	0.917764
fSito/fLano	1.01259	0.913914
fSito/eSito	0.999903	0.89952
tSito	1.01262	0.91851
tSito/tChol	1.00395	0.919171
tSito/fLano	1.00995	0.911496
eStig	0.999569	0.912716
fStig	1.01294	0.912146
fStig/fChol	1.01042	0.910565
fStig/fLano	1.01193	0.913326
fStig/eStig	1.00056	0.90505
tStig	1.00734	0.912707
tStig/tChol	1.00863	0.925617
tStig/fLano	1.00598	0.913773

## Sheet: S5a
Data S5a: Annotation of genome-wide significant SNPs. We present statistics and annotations of all SNPs showing genome-wide significance in fixed effect meta-analysis for at least one of our traits. Columns are explained in supplemental data set S5c.
SNP	chromosome of SNP	Cytoband	position of SNP	tagSNP	r2 SNP-tagSNP	is tagSNP	numberStudies	cochQ	cochQpval	I2	minMAF	minInfoScore	Direction	nearest genes (functional relevance)	biotype (validation) nearest genes	nearest gene	Eigen	EigenPC	CADD	DANN	GWAVA Region	GWAVA TSS	GWAVA Unmatched	regulome score	regulome score numeric	regulome details	correlating GWAS	cis-eQTL genes	trans-eQTL genes	top phenotype	top log-p prim. statistic	top log-p sec. statistic	explained variance SNP	strand	counted allele	other allele	topmaf	topeaf	topn	topinfo	beta_prim_bre	se_prim_bre	logp_prim_bre	logp_second_bre	I2_bre	cochQ_bre	cochQpval_bre	beta_prim_brf	se_prim_brf
rs4299376	2	2p21	44072576	rs4299376	1	TRUE	6	4.36111	0.498679	0	0.2188	0.767	------	ABCG8 (0 kb, intron/Intron/MODIFIER); ABCG5 (6.6 kb); DYNC2LI1 (35 kb); LRPPRC (41 kb); RNU6-1048P (47 kb)	ABCG8:protein_coding(KNOWN); ABCG5:protein_coding(KNOWN); DYNC2LI1:protein_coding(KNOWN); LRPPRC:protein_coding(KNOWN); RNU6-1048P:snRNA(KNOWN)	ABCG8: ATP-binding cassette, sub-family G (WHITE), member 8 (0 kb)	-0.248095	-0.207419	0.531	0.366713	0.31	0.13	0.07	7	7		1 LDL cholesterol // 1 Cholesterol, total // 1 Lipid metabolism phenotypes // 1 Low density lipoprotein cholesterol levels // 1 Total cholesterol levels // 1 Coronary artery disease // 1 Coronary artery disease (myocardial infarction, percutaneous transluminal coronary angioplasty, coronary artery bypass grafting, angina or chromic ischemic heart disease) // 1 LDL cholesterol levels in current dr…	ABCG8 | LRPPRC | PPM1B | PREPL		sit	150.829	151.802	0.0658548		T	G	0.317712	0.682288	9755	0.97432	-0.143511	0.00648232	107.947	30.4386	0.694199	9.81029	0.0202495	-0.148342	0.00724984
rs4245791	2	2p21	44074431	rs4299376	0.965282	FALSE	6	4.64532	0.460678	0	0.2188	0.756	------	ABCG8 (0 kb, intron/Intron/MODIFIER); ABCG5 (8.4 kb); DYNC2LI1 (37 kb); LRPPRC (39 kb); RNU6-1048P (45 kb)	ABCG8:protein_coding(KNOWN); ABCG5:protein_coding(KNOWN); DYNC2LI1:protein_coding(KNOWN); LRPPRC:protein_coding(KNOWN); RNU6-1048P:snRNA(KNOWN)	ABCG8: ATP-binding cassette, sub-family G (WHITE), member 8 (0 kb)	0.756461	-0.0399666	8.52	0.575948	0.31	0.39	0.35	5	5	Motifs|PWM|Isgf3g|, Chromatin_Structure|DNase-seq|Hepatocytes|	1 Phytosterol levels // 1 LDL cholesterol // 1 Gallstone disease // 1 Low density lipoprotein cholesterol levels // 1 LDL cholesterol levels x short total sleep time interaction (2df test) // 0.993 Coronary artery disease // 0.993 LDL cholesterol levels // 0.965 Cholesterol, total // 0.965 Lipid metabolism phenotypes // 0.965 Total cholesterol levels // 0.965 Coronary artery disease (myocardial i…	ABCG8 | DYNC2LI1 | LRPPRC | PPM1B | PREPL		sit	147.534	148.483	0.0644953		T	C	0.318084	0.681916	9755	0.974315	-0.141452	0.00647348	105.195	27.6457	0.719526	10.6962	0.0134876	-0.147084	0.00723763
rs6544713	2	2p21	44073881	rs4299376	0.972253	FALSE	6	4.55097	0.473093	0	0.2188	0.758	------	ABCG8 (0 kb, intron/Intron/MODIFIER); ABCG5 (7.9 kb); DYNC2LI1 (37 kb); LRPPRC (40 kb); RNU6-1048P (46 kb)	ABCG8:protein_coding(KNOWN); ABCG5:protein_coding(KNOWN); DYNC2LI1:protein_coding(KNOWN); LRPPRC:protein_coding(KNOWN); RNU6-1048P:snRNA(KNOWN)	ABCG8: ATP-binding cassette, sub-family G (WHITE), member 8 (0 kb)	-0.383473	-0.22569	1.346	0.778909	0.32	0.32	0.28	5	5	Chromatin_Structure|DNase-seq|Phte|	1 LDL cholesterol // 1 Coronary artery disease // 1 LDL cholesterol levels // 0.993 Phytosterol levels // 0.993 Gallstone disease // 0.993 Low density lipoprotein cholesterol levels // 0.993 LDL cholesterol levels x short total sleep time interaction (2df test) // 0.972 Cholesterol, total // 0.972 Lipid metabolism phenotypes // 0.972 Total cholesterol levels // 0.972 Coronary artery disease (myoc…	ABCG8 | DYNC2LI1 | LRPPRC | PPM1B | PREPL		sit	146.873	147.817	0.0642223		C	T	0.317952	0.682048	9755	0.975071	-0.141485	0.0064795	105.049	28.1134	0.712947	10.451	0.0150969	-0.147003	0.00724576
rs6740545	2	2p21	44096139	rs4299376	0.810655	FALSE	6	4.25388	0.513472	0	0.1933	0.729	------	ABCG8 (0 kb, intron/Intron/MODIFIER); LRPPRC (18 kb); RNU6-1048P (24 kb); ABCG5 (30 kb)	ABCG8:protein_coding(KNOWN); LRPPRC:protein_coding(KNOWN); RNU6-1048P:snRNA(KNOWN); ABCG5:protein_coding(KNOWN)	ABCG8: ATP-binding cassette, sub-family G (WHITE), member 8 (0 kb)	-0.892334	-0.296102	1.281	0.308354	0.3	0.42	0.22	7	7		0.993 LDL cholesterol levels x long total sleep time interaction (2df test) // 0.834 LDL cholesterol // 0.834 Coronary artery disease // 0.834 LDL cholesterol levels // 0.828 Phytosterol levels // 0.828 Gallstone disease // 0.828 Low density lipoprotein cholesterol levels // 0.828 LDL cholesterol levels x short total sleep time interaction (2df test) // 0.811 Cholesterol, total // 0.811 Lipid met…	ABCG8 | CAMKMT | DYNC2LI1 | LRPPRC | PPM1B | PREPL		sit	112.868	113.588	0.0499726		A	G	0.26929	0.73071	9755	0.962205	-0.132215	0.00689924	81.187	23.6274	0.701568	10.0525	0.0181249	-0.137883	0.00767754
rs4952688	2	2p21	44096770	rs4299376	0.809046	FALSE	6	4.48904	0.481351	0	0.1991	0.726	------	ABCG8 (0 kb, intron/Intron/MODIFIER); LRPPRC (17 kb); RNU6-1048P (23 kb); ABCG5 (31 kb)	ABCG8:protein_coding(KNOWN); LRPPRC:protein_coding(KNOWN); RNU6-1048P:snRNA(KNOWN); ABCG5:protein_coding(KNOWN)	ABCG8: ATP-binding cassette, sub-family G (WHITE), member 8 (0 kb)	-1.27607	-0.347789	0.157	0.134218	0.24	0.46	0.25	6	6	Motifs|PWM|Zbtb12|	0.979 LDL cholesterol levels x long total sleep time interaction (2df test) // 0.839 Phytosterol levels // 0.839 LDL cholesterol // 0.839 Gallstone disease // 0.839 Low density lipoprotein cholesterol levels // 0.839 LDL cholesterol levels x short total sleep time interaction (2df test) // 0.832 Coronary artery disease // 0.832 LDL cholesterol levels // 0.809 Cholesterol, total // 0.809 Lipid met…	ABCG8 | CAMKMT | DYNC2LI1 | LRPPRC | PPM1B | PREPL		sit	112.813	113.528	0.0499473		A	T	0.270236	0.729764	9755	0.960977	-0.131675	0.00689821	80.5624	21.9958	0.723747	10.8596	0.0125098	-0.137421	0.00768733
rs6544716	2	2p21	44096259	rs4299376	0.816681	FALSE	6	4.16266	0.526242	0	0.1956	0.73	------	ABCG8 (0 kb, intron/Intron/MODIFIER); LRPPRC (17 kb); RNU6-1048P (24 kb); ABCG5 (30 kb)	ABCG8:protein_coding(KNOWN); LRPPRC:protein_coding(KNOWN); RNU6-1048P:snRNA(KNOWN); ABCG5:protein_coding(KNOWN)	ABCG8: ATP-binding cassette, sub-family G (WHITE), member 8 (0 kb)	-0.846675	-0.29206	1.033	0.254072	0.26	0.35	0.26	7	7		1 LDL cholesterol levels x long total sleep time interaction (2df test) // 0.84 LDL cholesterol // 0.84 Coronary artery disease // 0.84 LDL cholesterol levels // 0.834 Phytosterol levels // 0.834 Gallstone disease // 0.834 Low density lipoprotein cholesterol levels // 0.834 LDL cholesterol levels x short total sleep time interaction (2df test) // 0.817 Cholesterol, total // 0.817 Lipid metabolism…	ABCG8 | CAMKMT | DYNC2LI1 | LRPPRC | PPM1B | PREPL		sit	112.705	113.426	0.049904		G	T	0.269332	0.730668	9755	0.962677	-0.132238	0.0068987	81.2264	24.3983	0.690497	9.69295	0.0213648	-0.137818	0.00768808
rs6755809	2	2p21	44096336	rs4299376	0.810655	FALSE	6	4.21552	0.518822	0	0.1956	0.73	------	ABCG8 (0 kb, intron/Intron/MODIFIER); LRPPRC (17 kb); RNU6-1048P (23 kb); ABCG5 (30 kb)	ABCG8:protein_coding(KNOWN); LRPPRC:protein_coding(KNOWN); RNU6-1048P:snRNA(KNOWN); ABCG5:protein_coding(KNOWN)	ABCG8: ATP-binding cassette, sub-family G (WHITE), member 8 (0 kb)	-0.91525	-0.291941	3.814	0.36864	0.3	0.38	0.23	7	7		0.993 LDL cholesterol levels x long total sleep time interaction (2df test) // 0.834 LDL cholesterol // 0.834 Coronary artery disease // 0.834 LDL cholesterol levels // 0.828 Phytosterol levels // 0.828 Gallstone disease // 0.828 Low density lipoprotein cholesterol levels // 0.828 LDL cholesterol levels x short total sleep time interaction (2df test) // 0.811 Cholesterol, total // 0.811 Lipid met…	ABCG8 | CAMKMT | DYNC2LI1 | LRPPRC | PPM1B | PREPL		sit	112.667	113.386	0.0498876		A	T	0.269411	0.730589	9755	0.962513	-0.132156	0.00689936	81.1132	23.794	0.69889	9.96313	0.0188822	-0.137723	0.00767773
rs4603816	2	2p21	44092066	rs4299376	0.816681	FALSE	6	4.49356	0.480746	0	0.1965	0.731	------	ABCG8 (0 kb, intron/Intron/MODIFIER); LRPPRC (22 kb); ABCG5 (26 kb); RNU6-1048P (28 kb)	ABCG8:protein_coding(KNOWN); LRPPRC:protein_coding(KNOWN); ABCG5:protein_coding(KNOWN); RNU6-1048P:snRNA(KNOWN)	ABCG8: ATP-binding cassette, sub-family G (WHITE), member 8 (0 kb)	-0.866377	-0.287132	1.67	0.608017	0.24	0.26	0.12	6	6	Motifs|PWM|MEF-2|	1 LDL cholesterol levels x long total sleep time interaction (2df test) // 0.84 LDL cholesterol // 0.84 Coronary artery disease // 0.84 LDL cholesterol levels // 0.834 Phytosterol levels // 0.834 Gallstone disease // 0.834 Low density lipoprotein cholesterol levels // 0.834 LDL cholesterol levels x short total sleep time interaction (2df test) // 0.817 Cholesterol, total // 0.817 Lipid metabolism…	ABCG8 | CAMKMT | DYNC2LI1 | LRPPRC | PPM1B | PREPL		sit	111.174	111.879	0.0492498		T	C	0.269409	0.730591	9755	0.962591	-0.13025	0.0068923	78.9841	21.0945	0.731053	11.1546	0.0109185	-0.137218	0.00766797
rs6544717	2	2p21	44096402	rs4299376	0.810655	FALSE	6	4.70282	0.453213	0	0.1956	0.73	------	ABCG8 (0 kb, intron/Intron/MODIFIER); LRPPRC (17 kb); RNU6-1048P (23 kb); ABCG5 (30 kb)	ABCG8:protein_coding(KNOWN); LRPPRC:protein_coding(KNOWN); RNU6-1048P:snRNA(KNOWN); ABCG5:protein_coding(KNOWN)	ABCG8: ATP-binding cassette, sub-family G (WHITE), member 8 (0 kb)	-0.892162	-0.292029	0.53	0.240745	0.28	0.38	0.21	7	7		0.993 LDL cholesterol levels x long total sleep time interaction (2df test) // 0.834 LDL cholesterol // 0.834 Coronary artery disease // 0.834 LDL cholesterol levels // 0.828 Phytosterol levels // 0.828 Gallstone disease // 0.828 Low density lipoprotein cholesterol levels // 0.828 LDL cholesterol levels x short total sleep time interaction (2df test) // 0.811 Cholesterol, total // 0.811 Lipid met…	ABCG8 | CAMKMT | DYNC2LI1 | LRPPRC | PPM1B | PREPL		sit	110.385	111.081	0.0489117		A	G	0.269801	0.730199	9755	0.962304	-0.129928	0.00688795	78.6996	20.2727	0.742243	11.6389	0.00872836	-0.136086	0.00768557
rs4953026	2	2p21	44097367	rs4299376	0.803996	FALSE	6	4.70698	0.452676	0	0.1956	0.729	------	ABCG8 (0 kb, intron/Intron/MODIFIER); LRPPRC (16 kb); RNU6-1048P (22 kb); ABCG5 (31 kb)	ABCG8:protein_coding(KNOWN); LRPPRC:protein_coding(KNOWN); RNU6-1048P:snRNA(KNOWN); ABCG5:protein_coding(KNOWN)	ABCG8: ATP-binding cassette, sub-family G (WHITE), member 8 (0 kb)	-0.816854	-0.280915	1.839	0.425151	0.25	0.35	0.19	6	6	Motifs|PWM|Obox5|	0.986 LDL cholesterol levels x long total sleep time interaction (2df test) // 0.827 LDL cholesterol // 0.827 Coronary artery disease // 0.827 LDL cholesterol levels // 0.821 Phytosterol levels // 0.821 Gallstone disease // 0.821 Low density lipoprotein cholesterol levels // 0.821 LDL cholesterol levels x short total sleep time interaction (2df test) // 0.804 Cholesterol, total // 0.804 Lipid met…	ABCG8 | CAMKMT | DYNC2LI1 | LRPPRC | PPM1B | PREPL		sit	109.581	110.274	0.0485697		T	C	0.270087	0.729913	9755	0.962726	-0.129201	0.00688938	77.8	20.055	0.742621	11.656	0.0086596	-0.135068	0.00767841
rs11887534	2	2p21	44066247	rs11887534	1	TRUE	6	2.60064	0.761268	0	0.0541	0.866	------	ABCG8 (0 kb, exon/Missense/MODERATE); ABCG5 (0.24 kb, near_gene/Upstream gene/MODIFIER); DYNC2LI1 (29 kb); LRPPRC (47 kb)	ABCG8:protein_coding(KNOWN); ABCG5:protein_coding(KNOWN); DYNC2LI1:protein_coding(KNOWN); LRPPRC:protein_coding(KNOWN)	ABCG8: ATP-binding cassette, sub-family G (WHITE), member 8 (0 kb)	-0.274309	-0.295602	22.7	0.983508	0.35	0.27	0.7	4	4	Chromatin_Structure|DNase-seq|Huh7|, Chromatin_Structure|DNase-seq|Caco2|, Chromatin_Structure|DNase-seq|K562|, Chromatin_Structure|DNase-seq|Gm12892|, Chromatin_Structure|DNase-seq|Cd20ro01778|, Chromatin_Structure|DNase-seq|Ipsnihi7|, Chromatin_Structure|DNase-seq|Ips|, Chromatin_Structure|DNase-seq|H7es|, Chromatin_Structure|DNase-seq|K562|Nabut, Chromatin_Structure|DNase-seq|Hepg2|, Protein_B…	1 Gallstone disease // 1 C-reactive protein levels or LDL-cholesterol levels (pleiotropy) // 1 LDL cholesterol levels x long total sleep time interaction (2df test) // 0.966 Cholesterol, total // 0.966 LDL cholesterol // 0.966 Metabolite levels (lipoprotein measures) // 0.949 Low density lipoprotein cholesterol levels // 0.949 Total cholesterol levels // 0.949 Cholesteryl ester levels // 0.932 Ph…	ABCG5 | CAMKMT | DYNC2LI1 | LRPPRC | PREPL	IL17RE	sit	82.0105	82.5318	0.0366826		C	G	0.0646123	0.0646123	9755	0.950055	-0.19106	0.0124654	52.3341	30.4956	0.354673	4.64881	0.199395	-0.210764	0.0138989
rs75331444	2	2p21	44069772	rs11887534	0.949174	FALSE	6	3.77315	0.582517	0	0.0503	0.934	------	ABCG8 (0 kb, intron/Intron/MODIFIER); ABCG5 (3.8 kb, near_gene/Upstream gene/MODIFIER); DYNC2LI1 (33 kb); LRPPRC (44 kb)	ABCG8:protein_coding(KNOWN); ABCG5:protein_coding(KNOWN); DYNC2LI1:protein_coding(KNOWN); LRPPRC:protein_coding(KNOWN)	ABCG8: ATP-binding cassette, sub-family G (WHITE), member 8 (0 kb)	-0.126772	0.301575	1.303	0.681102	0.48	0.6	0.64	4	4	Chromatin_Structure|DNase-seq|Hepg2|, Chromatin_Structure|DNase-seq|Huh7|, Chromatin_Structure|DNase-seq|Huh75|, Chromatin_Structure|FAIRE|Hepg2|, Protein_Binding|ChIP-seq|CEBPB|IMR90|, Protein_Binding|ChIP-seq|CEBPB|A549|, Protein_Binding|ChIP-seq|CEBPB|HepG2|, Protein_Binding|ChIP-seq|FOXA1|HepG2|, Protein_Binding|ChIP-seq|FOXA2|HepG2|, Protein_Binding|ChIP-seq|HDAC2|HepG2|, Protein_Binding|ChI…	1 Cholesterol, total // 1 Low density lipoprotein cholesterol levels // 1 Total cholesterol levels // 1 Cholesteryl ester levels // 0.983 Phytosterol levels // 0.983 LDL cholesterol levels x short total sleep time interaction (2df test) // 0.949 Gallstone disease // 0.949 C-reactive protein levels or LDL-cholesterol levels (pleiotropy) // 0.949 LDL cholesterol levels x long total sleep time inter…	ABCG5 | CAMKMT | DYNC2LI1 | LRPPRC | PREPL	IL17RE	sit	80.6629	81.1926	0.0360988		A	G	0.0637627	0.0637627	9755	0.975343	-0.186914	0.0123788	50.8152	25.0189	0.457051	5.52538	0.137129	-0.20777	0.0138531
rs115445558	2	2p21	44063098	rs11887534	0.949729	FALSE	6	2.5167	0.773978	0	0.0556	0.855	------	ABCG5 (0 kb, intron/NMD transcript/MODIFIER | intron/Intron/MODIFIER); ABCG8 (3 kb, near_gene/Upstream gene/MODIFIER); DYNC2LI1 (26 kb); LRPPRC (51 kb)	ABCG5:protein_coding(KNOWN); ABCG8:protein_coding(KNOWN); DYNC2LI1:protein_coding(KNOWN); LRPPRC:protein_coding(KNOWN)	ABCG5: ATP-binding cassette, sub-family G (WHITE), member 5 (0 kb)	-0.215059	-0.211825	0.565	0.784082	0.2	0.17	0.17	6	6	Motifs|PWM|Srf|, Motifs|PWM|Elf3|, Motifs|PWM|Srf|, Motifs|PWM|Zfp105|, Motifs|PWM|Tcfap2e|, Motifs|PWM|FOXM1|	0.95 Cholesterol, total // 0.95 LDL cholesterol // 0.95 Metabolite levels (lipoprotein measures) // 0.95 Gallstone disease // 0.95 C-reactive protein levels or LDL-cholesterol levels (pleiotropy) // 0.95 LDL cholesterol levels x long total sleep time interaction (2df test) // 0.933 Low density lipoprotein cholesterol levels // 0.933 Total cholesterol levels // 0.933 Cholesteryl ester levels // 0.…	ABCG5 | CAMKMT | DYNC2LI1 | LRPPRC | PREPL	IL17RE	sit	79.8481	80.3619	0.0357391		C	G	0.0652625	0.0652625	9755	0.941508	-0.188514	0.0124676	50.9558	36.7687	0.21298	3.81185	0.282511	-0.206772	0.0139067
rs76866386	2	2p21	44075483	rs11887534	0.949174	FALSE	6	4.17951	0.523872	0	0.0493	0.951	------	ABCG8 (0 kb, intron/Intron/MODIFIER); ABCG5 (9.5 kb); LRPPRC (38 kb); DYNC2LI1 (38 kb); RNU6-1048P (44 kb)	ABCG8:protein_coding(KNOWN); ABCG5:protein_coding(KNOWN); LRPPRC:protein_coding(KNOWN); DYNC2LI1:protein_coding(KNOWN); RNU6-1048P:snRNA(KNOWN)	ABCG8: ATP-binding cassette, sub-family G (WHITE), member 8 (0 kb)	-0.183168	0.0163322	0.498	0.743734	0.28	0.19	0.11	2b	2	Motifs|Footprinting|Foxa2|Nhek, Motifs|Footprinting|Foxa2|Mcf7, Motifs|Footprinting|Foxa2|Lncap, Motifs|Footprinting|Foxa2|LncapAndro, Motifs|Footprinting|Foxa2|Htr8, Motifs|Footprinting|Foxa2|Gm12891, Motifs|Footprinting|Foxa2|Gm12878, Motifs|Footprinting|Foxa2|Gliobla, Motifs|Footprinting|Foxa2|Gm12892, Motifs|Footprinting|Foxa2|Gm19238, Motifs|Footprinting|Foxa2|Gm19239, Motifs|Footprinting|Fo…	1 Cholesterol, total // 1 Low density lipoprotein cholesterol levels // 1 Total cholesterol levels // 1 Cholesteryl ester levels // 0.983 Phytosterol levels // 0.983 LDL cholesterol levels x short total sleep time interaction (2df test) // 0.949 Gallstone disease // 0.949 C-reactive protein levels or LDL-cholesterol levels (pleiotropy) // 0.949 LDL cholesterol levels x long total sleep time inter…	ABCG5 | CAMKMT | DYNC2LI1 | LRPPRC | PREPL	IL17RE	sit	79.5628	80.0912	0.03562		C	T	0.0634052	0.0634052	9755	0.980681	-0.18677	0.0123772	50.7472	25.1805	0.451113	5.46561	0.14071	-0.209071	0.0138472
rs6756629	2	2p21	44065090	rs11887534	0.96603	FALSE	6	3.06576	0.689849	0	0.0533	0.874	------	ABCG5 (0 kb, exon/Missense/MODERATE | 5'utr/5 prime UTR/MODIFIER | intron/NMD transcript/MODIFIER); ABCG8 (1 kb, near_gene/Upstream gene/MODIFIER); DYNC2LI1 (28 kb); LRPPRC (49 kb)	ABCG5:protein_coding(KNOWN); ABCG8:protein_coding(KNOWN); DYNC2LI1:protein_coding(KNOWN); LRPPRC:protein_coding(KNOWN)	ABCG5: ATP-binding cassette, sub-family G (WHITE), member 5 (0 kb)	0.140632	-0.00742836	23	0.998711	0.6	0.68	0.91	5	5	Chromatin_Structure|DNase-seq|Fibrobl|, Chromatin_Structure|DNase-seq|H1hesc|	1 Cholesterol, total // 1 LDL cholesterol // 1 Metabolite levels (lipoprotein measures) // 0.966 Gallstone disease // 0.966 C-reactive protein levels or LDL-cholesterol levels (pleiotropy) // 0.966 LDL cholesterol levels x long total sleep time interaction (2df test) // 0.931 Phytosterol levels // 0.931 Low density lipoprotein cholesterol levels // 0.931 Total cholesterol levels // 0.931 LDL chol…	ABCG5 | CAMKMT | DYNC2LI1 | LRPPRC | PREPL	IL17RE	sit	78.8099	79.3166	0.0352852		A	G	0.0636213	0.0636213	9755	0.956397	-0.189215	0.0125957	50.3117	26.1332	0.431381	5.27594	0.152671	-0.210561	0.0140189
rs4953023	2	2p21	44074000	rs11887534	0.932347	FALSE	6	4.46924	0.48401	0	0.0492	0.957	------	ABCG8 (0 kb, intron/Intron/MODIFIER); ABCG5 (8 kb); DYNC2LI1 (37 kb); LRPPRC (40 kb); RNU6-1048P (46 kb)	ABCG8:protein_coding(KNOWN); ABCG5:protein_coding(KNOWN); DYNC2LI1:protein_coding(KNOWN); LRPPRC:protein_coding(KNOWN); RNU6-1048P:snRNA(KNOWN)	ABCG8: ATP-binding cassette, sub-family G (WHITE), member 8 (0 kb)	0.245103	-0.130837	5.177	0.624621	0.28	0.29	0.23	5	5	Motifs|PWM|VDR|, Motifs|PWM|PPARG::RXRA|, Chromatin_Structure|DNase-seq|Th1|	1 Phytosterol levels // 1 Low density lipoprotein cholesterol levels // 1 Total cholesterol levels // 1 LDL cholesterol levels x short total sleep time interaction (2df test) // 0.983 Cholesterol, total // 0.983 Cholesteryl ester levels // 0.965 LDL cholesterol // 0.932 Gallstone disease // 0.932 C-reactive protein levels or LDL-cholesterol levels (pleiotropy) // 0.932 LDL cholesterol levels x lo…	ABCG5 | CAMKMT | DYNC2LI1 | LRPPRC | PREPL	IL17RE	sit	77.8838	78.397	0.0348833		A	G	0.0622591	0.0622591	9755	0.990528	-0.185338	0.012451	49.4133	21.1278	0.539995	6.52167	0.0888119	-0.208273	0.0138965
rs41360247	2	2p21	44073656	rs11887534	0.932347	FALSE	6	4.78073	0.443222	0	0.0497	0.957	------	ABCG8 (0 kb, intron/Intron/MODIFIER); ABCG5 (7.7 kb); DYNC2LI1 (37 kb); LRPPRC (40 kb); RNU6-1048P (46 kb)	ABCG8:protein_coding(KNOWN); ABCG5:protein_coding(KNOWN); DYNC2LI1:protein_coding(KNOWN); LRPPRC:protein_coding(KNOWN); RNU6-1048P:snRNA(KNOWN)	ABCG8: ATP-binding cassette, sub-family G (WHITE), member 8 (0 kb)	-0.347007	-0.228096	0.925	0.295774	0.44	0.47	0.4	7	7		1 Phytosterol levels // 1 Low density lipoprotein cholesterol levels // 1 Total cholesterol levels // 1 LDL cholesterol levels x short total sleep time interaction (2df test) // 0.983 Cholesterol, total // 0.983 Cholesteryl ester levels // 0.965 LDL cholesterol // 0.932 Gallstone disease // 0.932 C-reactive protein levels or LDL-cholesterol levels (pleiotropy) // 0.932 LDL cholesterol levels x lo…	ABCG5 | CAMKMT | DYNC2LI1 | LRPPRC | PREPL	IL17RE	sit	77.4931	78.0092	0.0347131		C	T	0.062632	0.062632	9755	0.990505	-0.185667	0.0124619	49.4993	20.8543	0.548199	6.64009	0.0842985	-0.209189	0.0139057
rs4076834	2	2p21	44081627	rs11887534	0.915625	FALSE	6	4.00966	0.548026	0	0.0439	0.831	------	ABCG8 (0 kb, intron/Intron/MODIFIER); ABCG5 (16 kb); LRPPRC (32 kb); RNU6-1048P (38 kb); DYNC2LI1 (44 kb)	ABCG8:protein_coding(KNOWN); ABCG5:protein_coding(KNOWN); LRPPRC:protein_coding(KNOWN); RNU6-1048P:snRNA(KNOWN); DYNC2LI1:protein_coding(KNOWN)	ABCG8: ATP-binding cassette, sub-family G (WHITE), member 8 (0 kb)	-0.335153	-0.216879	2.257	0.303274	0.18	0.1	0.16	7	7		0.982 Low density lipoprotein cholesterol levels // 0.982 LDL cholesterol // 0.982 Total cholesterol levels // 0.966 Cholesterol, total // 0.966 Cholesteryl ester levels // 0.948 Phytosterol levels // 0.948 LDL cholesterol levels x short total sleep time interaction (2df test) // 0.916 Gallstone disease // 0.916 C-reactive protein levels or LDL-cholesterol levels (pleiotropy) // 0.916 LDL cholest…	ABCG5 | CAMKMT | DYNC2LI1 | LRPPRC | PREPL	IL17RE	sit	77.2185	77.7243	0.0345902		G	T	0.0627797	0.0627797	9755	0.966355	-0.184419	0.0124655	48.8257	22.2228	0.493625	5.92446	0.115344	-0.207062	0.0139791
rs72875462	2	2p21	44079310	rs11887534	0.899006	FALSE	6	4.45058	0.486522	0	0.0397	0.964	------	ABCG8 (0 kb, intron/Intron/MODIFIER); ABCG5 (13 kb); LRPPRC (34 kb); RNU6-1048P (41 kb); DYNC2LI1 (42 kb)	ABCG8:protein_coding(KNOWN); ABCG5:protein_coding(KNOWN); LRPPRC:protein_coding(KNOWN); RNU6-1048P:snRNA(KNOWN); DYNC2LI1:protein_coding(KNOWN)	ABCG8: ATP-binding cassette, sub-family G (WHITE), member 8 (0 kb)	-0.680738	-0.265382	1.172	0.573617	0.25	0.29	0.24	5	5	Chromatin_Structure|DNase-seq|Gm19238|, Chromatin_Structure|DNase-seq|8988t|	1 Low density lipoprotein cholesterol levels // 1 LDL cholesterol // 1 Total cholesterol levels // 0.965 Phytosterol levels // 0.965 LDL cholesterol levels x short total sleep time interaction (2df test) // 0.949 Cholesterol, total // 0.949 Cholesteryl ester levels // 0.931 Metabolite levels (lipoprotein measures) // 0.899 Gallstone disease // 0.899 C-reactive protein levels or LDL-cholesterol le…	ABCG5 | CAMKMT | DYNC2LI1 | LRPPRC | PREPL	IL17RE	sit	74.7396	75.2264	0.033501		A	C	0.0605075	0.0605075	9755	0.98358	-0.184645	0.0126482	47.5676	19.0467	0.567638	6.93863	0.0738798	-0.209223	0.0141556
rs56132765	2	2p21	44078853	rs11887534	0.882492	FALSE	6	4.28699	0.508879	0	0.0395	0.965	------	ABCG8 (0 kb, exon/Synonymous/LOW); ABCG5 (13 kb); LRPPRC (35 kb); RNU6-1048P (41 kb); DYNC2LI1 (42 kb)	ABCG8:protein_coding(KNOWN); ABCG5:protein_coding(KNOWN); LRPPRC:protein_coding(KNOWN); RNU6-1048P:snRNA(KNOWN); DYNC2LI1:protein_coding(KNOWN)	ABCG8: ATP-binding cassette, sub-family G (WHITE), member 8 (0 kb)	1.33279	0.0537536	11.17	0.722251	0.16	0.38	0.64	5	5	Motifs|Footprinting|HIF1|Chorion, Motifs|Footprinting|HIF1|Hsmmt, Motifs|PWM|USF|, Motifs|PWM|HIF1|, Motifs|PWM|Myc|, Motifs|PWM|Max|, Chromatin_Structure|DNase-seq|Chorion|, Chromatin_Structure|DNase-seq|Cd20ro01778|	0.982 Low density lipoprotein cholesterol levels // 0.982 LDL cholesterol // 0.982 Total cholesterol levels // 0.948 Phytosterol levels // 0.948 LDL cholesterol levels x short total sleep time interaction (2df test) // 0.932 Cholesterol, total // 0.932 Cholesteryl ester levels // 0.914 Metabolite levels (lipoprotein measures) // 0.882 Gallstone disease // 0.882 C-reactive protein levels or LDL-ch…	ABCG5 | CAMKMT | DYNC2LI1 | LRPPRC | PREPL	IL17RE	sit	74.6955	75.1825	0.0334828		A	G	0.0599863	0.0599863	9755	0.981918	-0.186546	0.0127346	47.8867	21.127	0.517625	6.21922	0.101418	-0.211678	0.014242
rs9753033	2	2p21	44084600	rs11887534	0.899006	FALSE	6	3.79213	0.579715	0	0.0383	0.927	------	ABCG8 (0 kb, intron/Intron/MODIFIER); ABCG5 (19 kb); LRPPRC (29 kb); RNU6-1048P (35 kb); DYNC2LI1 (47 kb)	ABCG8:protein_coding(KNOWN); ABCG5:protein_coding(KNOWN); LRPPRC:protein_coding(KNOWN); RNU6-1048P:snRNA(KNOWN); DYNC2LI1:protein_coding(KNOWN)	ABCG8: ATP-binding cassette, sub-family G (WHITE), member 8 (0 kb)	-0.68063	-0.265839	0.039	0.201727	0.27	0.28	0.17	6	6	Motifs|PWM|MEF-2|	1 Low density lipoprotein cholesterol levels // 1 LDL cholesterol // 1 Total cholesterol levels // 0.965 Phytosterol levels // 0.965 LDL cholesterol levels x short total sleep time interaction (2df test) // 0.949 Cholesterol, total // 0.949 Cholesteryl ester levels // 0.931 Metabolite levels (lipoprotein measures) // 0.899 Gallstone disease // 0.899 C-reactive protein levels or LDL-cholesterol le…	ABCG5 | CAMKMT | DYNC2LI1 | LRPPRC | PREPL	IL17RE	sit	74.0874	74.5686	0.0332116		T	A	0.0599139	0.0599139	9755	0.967559	-0.184268	0.0127696	46.5096	18.1679	0.575116	7.06076	0.0699863	-0.209774	0.014334
rs4507142	2	2p21	44086591	rs11887534	0.865181	FALSE	6	3.887	0.565797	0	0.0376	0.915	------	ABCG8 (0 kb, intron/Intron/MODIFIER); ABCG5 (21 kb); LRPPRC (27 kb); RNU6-1048P (33 kb); DYNC2LI1 (49 kb)	ABCG8:protein_coding(KNOWN); ABCG5:protein_coding(KNOWN); LRPPRC:protein_coding(KNOWN); RNU6-1048P:snRNA(KNOWN); DYNC2LI1:protein_coding(KNOWN)	ABCG8: ATP-binding cassette, sub-family G (WHITE), member 8 (0 kb)	-0.762255	-0.278652	0.105	0.221958	0.27	0.19	0.17	5	5	Chromatin_Structure|DNase-seq|Fibrobl|, Chromatin_Structure|FAIRE|K562|Nabut	0.965 Low density lipoprotein cholesterol levels // 0.965 LDL cholesterol // 0.965 Total cholesterol levels // 0.931 Phytosterol levels // 0.931 LDL cholesterol levels x short total sleep time interaction (2df test) // 0.915 Cholesterol, total // 0.915 Cholesteryl ester levels // 0.896 Metabolite levels (lipoprotein measures) // 0.865 Gallstone disease // 0.865 C-reactive protein levels or LDL-ch…	ABCG5 | CAMKMT | DYNC2LI1 | LRPPRC | PREPL	IL17RE	sit	73.974	74.4547	0.0331614		A	G	0.0597101	0.0597101	9755	0.962683	-0.184147	0.0128094	46.1695	17.485	0.587969	7.28101	0.0634603	-0.210588	0.0143908
rs4614977	2	2p21	44087024	rs11887534	0.865181	FALSE	6	3.86697	0.568724	0	0.0376	0.917	------	ABCG8 (0 kb, intron/Intron/MODIFIER); ABCG5 (21 kb); LRPPRC (27 kb); RNU6-1048P (33 kb); DYNC2LI1 (50 kb)	ABCG8:protein_coding(KNOWN); ABCG5:protein_coding(KNOWN); LRPPRC:protein_coding(KNOWN); RNU6-1048P:snRNA(KNOWN); DYNC2LI1:protein_coding(KNOWN)	ABCG8: ATP-binding cassette, sub-family G (WHITE), member 8 (0 kb)	-0.455924	-0.238614	2.575	0.461934	0.26	0.21	0.16	6	6		0.965 Low density lipoprotein cholesterol levels // 0.965 LDL cholesterol // 0.965 Total cholesterol levels // 0.931 Phytosterol levels // 0.931 LDL cholesterol levels x short total sleep time interaction (2df test) // 0.915 Cholesterol, total // 0.915 Cholesteryl ester levels // 0.896 Metabolite levels (lipoprotein measures) // 0.865 Gallstone disease // 0.865 C-reactive protein levels or LDL-ch…	ABCG5 | CAMKMT | DYNC2LI1 | LRPPRC | PREPL	IL17RE	sit	73.9638	74.4443	0.0331568		G	C	0.0597287	0.0597287	9755	0.962155	-0.184116	0.0128094	46.1544	17.5166	0.586956	7.26315	0.0639668	-0.21063	0.0144039
chr2:44057825:D	2	2p21	44057825	rs11887534	0.915625	FALSE	6	2.56452	0.766749	0	0.0423	0.873	------	ABCG5 (0 kb, intron/NMD transcript/MODIFIER | intron/Intron/MODIFIER); ABCG8 (8.3 kb); DYNC2LI1 (21 kb); LRPPRC (56 kb)	ABCG5:protein_coding(KNOWN); ABCG8:protein_coding(KNOWN); DYNC2LI1:protein_coding(KNOWN); LRPPRC:protein_coding(KNOWN)	ABCG5: ATP-binding cassette, sub-family G (WHITE), member 5 (0 kb)			5.55								0.982 Low density lipoprotein cholesterol levels // 0.982 LDL cholesterol // 0.982 Total cholesterol levels // 0.948 Phytosterol levels // 0.948 LDL cholesterol levels x short total sleep time interaction (2df test) // 0.948 Cholesterol, total // 0.948 Metabolite levels (lipoprotein measures) // 0.932 Cholesteryl ester levels // 0.916 Gallstone disease // 0.916 C-reactive protein levels or LDL-ch…	ABCG5 | CAMKMT | DYNC2LI1 | LRPPRC | PREPL	IL17RE	sit	73.5592	74.0284	0.0329768		T	TCTC	0.0602583	0.0602583	9755	0.921316	-0.188051	0.0129689	46.9463	21.5736	0.497388	5.96882	0.113137	-0.207894	0.0145219
rs3923912	2	2p21	44057570	rs11887534	0.915625	FALSE	6	2.62038	0.758266	0	0.0424	0.871	------	ABCG5 (0 kb, intron/NMD transcript/MODIFIER | intron/Intron/MODIFIER); ABCG8 (8.5 kb); DYNC2LI1 (20 kb); LRPPRC (56 kb)	ABCG5:protein_coding(KNOWN); ABCG8:protein_coding(KNOWN); DYNC2LI1:protein_coding(KNOWN); LRPPRC:protein_coding(KNOWN)	ABCG5: ATP-binding cassette, sub-family G (WHITE), member 5 (0 kb)	0.0735552	-0.144729	11.97	0.85941	0.22	0.33	0.24	5	5	Chromatin_Structure|DNase-seq|Be2c|	0.982 Low density lipoprotein cholesterol levels // 0.982 LDL cholesterol // 0.982 Total cholesterol levels // 0.948 Phytosterol levels // 0.948 LDL cholesterol levels x short total sleep time interaction (2df test) // 0.948 Cholesterol, total // 0.948 Metabolite levels (lipoprotein measures) // 0.932 Cholesteryl ester levels // 0.916 Gallstone disease // 0.916 C-reactive protein levels or LDL-ch…	ABCG5 | CAMKMT | DYNC2LI1 | LRPPRC | PREPL	IL17RE	sit	73.3383	73.8076	0.0328801		C	A	0.0603743	0.0603743	9755	0.918881	-0.187578	0.0129689	46.7144	22.1263	0.480569	5.77555	0.123056	-0.20705	0.0145219
rs77725792	2	2p21	44058201	rs11887534	0.915625	FALSE	6	2.58693	0.763349	0	0.0425	0.87	------	ABCG5 (0 kb, intron/NMD transcript/MODIFIER | intron/Intron/MODIFIER); ABCG8 (7.9 kb); DYNC2LI1 (21 kb); LRPPRC (55 kb)	ABCG5:protein_coding(KNOWN); ABCG8:protein_coding(KNOWN); DYNC2LI1:protein_coding(KNOWN); LRPPRC:protein_coding(KNOWN)	ABCG5: ATP-binding cassette, sub-family G (WHITE), member 5 (0 kb)	-0.26255	-0.215105	0.602	0.35263	0.18	0.22	0.2	5	5	Protein_Binding|ChIP-seq|RFX3|K562|	0.982 Low density lipoprotein cholesterol levels // 0.982 LDL cholesterol // 0.982 Total cholesterol levels // 0.948 Phytosterol levels // 0.948 LDL cholesterol levels x short total sleep time interaction (2df test) // 0.948 Cholesterol, total // 0.948 Metabolite levels (lipoprotein measures) // 0.932 Cholesteryl ester levels // 0.916 Gallstone disease // 0.916 C-reactive protein levels or LDL-ch…	ABCG5 | CAMKMT | DYNC2LI1 | LRPPRC | PREPL	IL17RE	sit	73.1202	73.5882	0.0327842		A	G	0.0605498	0.0605498	9755	0.920698	-0.187297	0.0129635	46.6157	22.168	0.478658	5.75438	0.124191	-0.206961	0.0145152
rs79835740	2	2p21	44056148	rs11887534	0.899261	FALSE	6	2.487	0.778452	0	0.0424	0.864	------	ABCG5 (0 kb, intron/NMD transcript/MODIFIER | intron/Intron/MODIFIER); ABCG8 (10 kb); DYNC2LI1 (19 kb); RN7SKP66 (57 kb)	ABCG5:protein_coding(KNOWN); ABCG8:protein_coding(KNOWN); DYNC2LI1:protein_coding(KNOWN); RN7SKP66:misc_RNA(KNOWN)	ABCG5: ATP-binding cassette, sub-family G (WHITE), member 5 (0 kb)	-0.478569	-0.245221	0.138	0.687784	0.13	0.21	0.12	6	6	Motifs|Footprinting|Evi-1|Mcf7, Motifs|PWM|Evi-1|	0.965 Low density lipoprotein cholesterol levels // 0.965 LDL cholesterol // 0.965 Total cholesterol levels // 0.931 Phytosterol levels // 0.931 LDL cholesterol levels x short total sleep time interaction (2df test) // 0.931 Cholesterol, total // 0.931 Metabolite levels (lipoprotein measures) // 0.915 Cholesteryl ester levels // 0.899 Gallstone disease // 0.899 C-reactive protein levels or LDL-ch…	ABCG5 | CAMKMT | DYNC2LI1 | LRPPRC | PREPL	IL17RE	sit	72.3544	72.8134	0.032445		T	A	0.0608814	0.0608814	9755	0.910597	-0.186601	0.0129629	46.2823	20.2906	0.524904	6.31451	0.0972721	-0.207086	0.0145092
rs111617668	2	2p21	44055922	rs11887534	0.899261	FALSE	6	2.68899	0.747801	0	0.0425	0.862	------	ABCG5 (0 kb, intron/NMD transcript/MODIFIER | intron/Intron/MODIFIER); ABCG8 (10 kb); DYNC2LI1 (19 kb); RN7SKP66 (56 kb)	ABCG5:protein_coding(KNOWN); ABCG8:protein_coding(KNOWN); DYNC2LI1:protein_coding(KNOWN); RN7SKP66:misc_RNA(KNOWN)	ABCG5: ATP-binding cassette, sub-family G (WHITE), member 5 (0 kb)	-0.586686	-0.245723	0.813	0.520025	0.13	0.02	0.04	7	7		0.965 Low density lipoprotein cholesterol levels // 0.965 LDL cholesterol // 0.965 Total cholesterol levels // 0.931 Phytosterol levels // 0.931 LDL cholesterol levels x short total sleep time interaction (2df test) // 0.931 Cholesterol, total // 0.931 Metabolite levels (lipoprotein measures) // 0.915 Cholesteryl ester levels // 0.899 Gallstone disease // 0.899 C-reactive protein levels or LDL-ch…	ABCG5 | CAMKMT | DYNC2LI1 | LRPPRC | PREPL	IL17RE	sit	71.6178	72.0691	0.0321198		T	C	0.0607983	0.0607983	9755	0.907462	-0.185506	0.0130132	45.4095	18.9129	0.554847	6.73926	0.0806895	-0.205388	0.0145545
rs114938914	2	2p21	44055510	rs11887534	0.915978	FALSE	6	2.49436	0.777344	0	0.0426	0.867	------	ABCG5 (0 kb, 5'utr/5 prime UTR/MODIFIER | exon/Stop retained/LOW | intron/NMD transcript/MODIFIER | intron/Intron/MODIFIER); ABCG8 (11 kb); DYNC2LI1 (18 kb); RN7SKP66 (56 kb)	ABCG5:protein_coding(KNOWN); ABCG8:protein_coding(KNOWN); DYNC2LI1:protein_coding(KNOWN); RN7SKP66:misc_RNA(KNOWN)	ABCG5: ATP-binding cassette, sub-family G (WHITE), member 5 (0 kb)	-0.287674	-0.20461	4.023	0.627285	0.34	0.25	0.43	7	7		0.949 Low density lipoprotein cholesterol levels // 0.949 LDL cholesterol // 0.949 Total cholesterol levels // 0.949 Phytosterol levels // 0.949 LDL cholesterol levels x short total sleep time interaction (2df test) // 0.932 Cholesterol, total // 0.932 Cholesteryl ester levels // 0.916 Gallstone disease // 0.916 C-reactive protein levels or LDL-cholesterol levels (pleiotropy) // 0.916 LDL cholest…	ABCG5 | CAMKMT | DYNC2LI1 | LRPPRC | PREPL	IL17RE	sit	70.7981	71.2395	0.0317555		T	C	0.060833	0.060833	9755	0.906406	-0.183878	0.0130197	44.592	17.4748	0.586794	7.2603	0.064048	-0.203536	0.0145536
rs56266464	2	2p21	44054991	rs11887534	0.915625	FALSE	6	2.77872	0.734054	0	0.0425	0.866	------	ABCG5 (0 kb, intron/NMD transcript/MODIFIER | intron/Intron/MODIFIER); ABCG8 (11 kb); DYNC2LI1 (18 kb); RN7SKP66 (56 kb)	ABCG5:protein_coding(KNOWN); ABCG8:protein_coding(KNOWN); DYNC2LI1:protein_coding(KNOWN); RN7SKP66:misc_RNA(KNOWN)	ABCG5: ATP-binding cassette, sub-family G (WHITE), member 5 (0 kb)	0.219209	-0.142983	3.001	0.500798	0.26	0.27	0.23	5	5	Motifs|Footprinting|Gfi-1|Chorion, Motifs|Footprinting|Gfi-1|Hepatocytes, Motifs|PWM|Gfi-1|, Chromatin_Structure|DNase-seq|Melano|	0.982 Low density lipoprotein cholesterol levels // 0.982 LDL cholesterol // 0.982 Total cholesterol levels // 0.948 Phytosterol levels // 0.948 LDL cholesterol levels x short total sleep time interaction (2df test) // 0.948 Cholesterol, total // 0.948 Metabolite levels (lipoprotein measures) // 0.932 Cholesteryl ester levels // 0.916 Gallstone disease // 0.916 C-reactive protein levels or LDL-ch…	ABCG5 | CAMKMT | DYNC2LI1 | LRPPRC | PREPL	IL17RE	sit	69.9836	70.4172	0.0313954		A	G	0.0599079	0.0599079	9755	0.907231	-0.183191	0.0131192	43.6175	16.1729	0.615635	7.80508	0.0502167	-0.202962	0.0146562
chr2:44052743:D	2	2p21	44052743	rs11887534	0.915625	FALSE	6	2.31622	0.803882	0	0.0427	0.853	------	ABCG5 (0 kb, intron/NMD transcript/MODIFIER | intron/Intron/MODIFIER); ABCG8 (13 kb); DYNC2LI1 (16 kb); RN7SKP66 (53 kb)	ABCG5:protein_coding(KNOWN); ABCG8:protein_coding(KNOWN); DYNC2LI1:protein_coding(KNOWN); RN7SKP66:misc_RNA(KNOWN)	ABCG5: ATP-binding cassette, sub-family G (WHITE), member 5 (0 kb)			3.078								0.982 Low density lipoprotein cholesterol levels // 0.982 LDL cholesterol // 0.982 Total cholesterol levels // 0.948 Phytosterol levels // 0.948 LDL cholesterol levels x short total sleep time interaction (2df test) // 0.948 Cholesterol, total // 0.948 Metabolite levels (lipoprotein measures) // 0.932 Cholesteryl ester levels // 0.916 Gallstone disease // 0.916 C-reactive protein levels or LDL-ch…	ABCG5 | CAMKMT | DYNC2LI1 | LRPPRC | PREPL	IL17RE	sit	68.4732	68.8948	0.0307281		G	GTTA	0.0598136	0.0598136	9755	0.894174	-0.184391	0.0132325	43.4395	18.8582	0.539566	6.5156	0.0890494	-0.202736	0.0147705
rs7598542	2	2p21	44093276	rs7598542	1	TRUE	6	10.5199	0.0617761	0.524708	0.207589	0.698	------	ABCG8 (0 kb, intron/Intron/MODIFIER); LRPPRC (20 kb); RNU6-1048P (27 kb); ABCG5 (27 kb)	ABCG8:protein_coding(KNOWN); LRPPRC:protein_coding(KNOWN); RNU6-1048P:snRNA(KNOWN); ABCG5:protein_coding(KNOWN)	ABCG8: ATP-binding cassette, sub-family G (WHITE), member 8 (0 kb)	0.0867077	-0.154285	8.418	0.931691	0.18	0.15	0	7	7		NA	ABCG5 | DYNC2LI1 | LRPPRC | PPM1B | PREPL		sit	62.0913	26.6263	0.0278914		C	G	0.214912	0.214912	9755	0.947196	-0.0943635	0.00763463	34.3841	13.42	0.530031	6.3834	0.0943762	-0.0973823	0.00851077
rs58762754	2	2p21	44088041	rs58762754	1	TRUE	6	4.52396	0.476684	0	0.029041	0.802	------	ABCG8 (0 kb, intron/Intron/MODIFIER); ABCG5 (22 kb); LRPPRC (26 kb); RNU6-1048P (32 kb)	ABCG8:protein_coding(KNOWN); ABCG5:protein_coding(KNOWN); LRPPRC:protein_coding(KNOWN); RNU6-1048P:snRNA(KNOWN)	ABCG8: ATP-binding cassette, sub-family G (WHITE), member 8 (0 kb)	-0.436666	-0.235648	1.52	0.291155	0.28	0.22	0.15	6	6		0.423 Low density lipoprotein cholesterol levels // 0.423 LDL cholesterol // 0.423 Total cholesterol levels // 0.408 Phytosterol levels // 0.408 LDL cholesterol levels x short total sleep time interaction (2df test) // 0.408 Cholesterol, total // 0.408 Metabolite levels (lipoprotein measures) // 0.401 Cholesteryl ester levels // 0.394 Gallstone disease // 0.394 C-reactive protein levels or LDL-ch…	ABCG5 | CAMKMT | DYNC2LI1 | LRPPRC | PREPL	IL17RE	sit	58.9424	59.3481	0.0264877		A	C	0.0429806	0.0429806	9755	0.847406	-0.18558	0.0144228	37.1857	16.1541	0.48304	5.80316	0.12159	-0.215295	0.016516
chr2:44074126:D	2	2p21	44074126	rs7598542	0.767588	FALSE	5	4.91992	0.295613	0.186979	0.2472	0.725	--?---	ABCG8 (0 kb); ABCG5 (8.1 kb); DYNC2LI1 (37 kb); LRPPRC (40 kb); RNU6-1048P (46 kb)	ABCG8:protein_coding(KNOWN); ABCG5:protein_coding(KNOWN); DYNC2LI1:protein_coding(KNOWN); LRPPRC:protein_coding(KNOWN); RNU6-1048P:snRNA(KNOWN)	ABCG8: ATP-binding cassette, sub-family G (WHITE), member 8 (0 kb)			1.07								NA	ABCG5 | DYNC2LI1 | LRPPRC | PPM1B | PREPL		sit	46.455	37.3615	0.0295157		C	CGT	0.254671	0.254671	6843	0.927553	-0.111568	0.0109028	23.8641	11.3658	0.513462	4.11068	0.128049	-0.0984005	0.010807
rs4077440	2	2p21	44081042	rs4077440	1	TRUE	5	9.15344	0.0573765	0.563006	0.418441	0.879	-----?	ABCG8 (0 kb, intron/Intron/MODIFIER); ABCG5 (15 kb); LRPPRC (33 kb); RNU6-1048P (39 kb); DYNC2LI1 (44 kb)	ABCG8:protein_coding(KNOWN); ABCG5:protein_coding(KNOWN); LRPPRC:protein_coding(KNOWN); RNU6-1048P:snRNA(KNOWN); DYNC2LI1:protein_coding(KNOWN)	ABCG8: ATP-binding cassette, sub-family G (WHITE), member 8 (0 kb)	-0.633574	-0.267766	0.399	0.326377	0.23	0.34	0.34	5	5	Chromatin_Structure|DNase-seq|Hepatocytes|, Chromatin_Structure|DNase-seq|Ips|, Chromatin_Structure|DNase-seq|Hbvp|, Chromatin_Structure|DNase-seq|Th1|, Chromatin_Structure|DNase-seq|Th17|, Chromatin_Structure|DNase-seq|Hsmmt|, Chromatin_Structure|DNase-seq|Hsmm|	0.612 Low density lipoprotein cholesterol levels // 0.393 LDL cholesterol levels x long total sleep time interaction (2df test)	ABCG5 | ABCG8 | CAMKMT | DYNC2LI1 | LOC100129726 | LRPPRC | PPM1B | PREPL		brt_cht	37.6803	16.9637	0.0187727		C	T	0.439904	0.558705	8790	0.983843	-0.0741498	0.00620386	32.218	13.2454	0.604275	7.58103	0.0555126	-0.0802305	0.00688508
rs4148214	2	2p21	44079004	rs4077440	0.982667	FALSE	5	7.98548	0.0921116	0.499091	0.420501	0.887	-----?	ABCG8 (0 kb, intron/Intron/MODIFIER); ABCG5 (13 kb); LRPPRC (35 kb); RNU6-1048P (41 kb); DYNC2LI1 (42 kb)	ABCG8:protein_coding(KNOWN); ABCG5:protein_coding(KNOWN); LRPPRC:protein_coding(KNOWN); RNU6-1048P:snRNA(KNOWN); DYNC2LI1:protein_coding(KNOWN)	ABCG8: ATP-binding cassette, sub-family G (WHITE), member 8 (0 kb)	-0.210198	-0.194855	3.955	0.761567	0.25	0.31	0.31	5	5	Motifs|Footprinting|STAT|Chorion, Motifs|PWM|STAT|, Chromatin_Structure|DNase-seq|Chorion|, Chromatin_Structure|DNase-seq|Osteobl|, Chromatin_Structure|DNase-seq|Hbvp|, Chromatin_Structure|DNase-seq|Helas3|, Chromatin_Structure|DNase-seq|Ips|	0.604 Low density lipoprotein cholesterol levels // 0.396 LDL cholesterol levels x long total sleep time interaction (2df test) // 0.3 LDL cholesterol // 0.3 Coronary artery disease // 0.3 LDL cholesterol levels	ABCG5 | ABCG8 | CAMKMT | DYNC2LI1 | LOC100129726 | LRPPRC | PPM1B | PREPL		brt	36.4081	18.6349	0.0180934		C	T	0.441915	0.556271	8790	0.976949	-0.0730051	0.00621797	31.1275	11.537	0.653961	8.66954	0.0340231	-0.0795244	0.00689996
rs4496372	2	2p21	44077768	rs4077440	0.93919	FALSE	5	8.30842	0.0809119	0.51856	0.420673	0.886	-----?	ABCG8 (0 kb, intron/Intron/MODIFIER); ABCG5 (12 kb); LRPPRC (36 kb); DYNC2LI1 (41 kb); RNU6-1048P (42 kb)	ABCG8:protein_coding(KNOWN); ABCG5:protein_coding(KNOWN); LRPPRC:protein_coding(KNOWN); DYNC2LI1:protein_coding(KNOWN); RNU6-1048P:snRNA(KNOWN)	ABCG8: ATP-binding cassette, sub-family G (WHITE), member 8 (0 kb)	-0.524732	-0.249475	1.141	0.381026	0.19	0.34	0.17	7	7		0.576 Low density lipoprotein cholesterol levels // 0.394 LDL cholesterol levels x long total sleep time interaction (2df test)	ABCG5 | ABCG8 | CAMKMT | DYNC2LI1 | LRPPRC | PPM1B | PREPL		brt	36.3199	17.9785	0.0180486		T	C	0.44504	0.552259	8790	0.968658	-0.0729617	0.00623053	30.971	11.2065	0.664165	8.93295	0.0301958	-0.0797273	0.00691814
rs9309109	2	2p21	44084189	rs4077440	0.988328	FALSE	5	9.84115	0.0431902	0.593543	0.420501	0.878	-----?	ABCG8 (0 kb, intron/Intron/MODIFIER); ABCG5 (18 kb); LRPPRC (29 kb); RNU6-1048P (36 kb); DYNC2LI1 (47 kb)	ABCG8:protein_coding(KNOWN); ABCG5:protein_coding(KNOWN); LRPPRC:protein_coding(KNOWN); RNU6-1048P:snRNA(KNOWN); DYNC2LI1:protein_coding(KNOWN)	ABCG8: ATP-binding cassette, sub-family G (WHITE), member 8 (0 kb)	-0.773593	-0.283176	0.705	0.219611	0.25	0.21	0.19	7	7		0.619 Low density lipoprotein cholesterol levels // 0.403 LDL cholesterol levels x long total sleep time interaction (2df test) // 0.307 LDL cholesterol // 0.307 Coronary artery disease // 0.307 LDL cholesterol levels // 0.301 Phytosterol levels // 0.301 Gallstone disease // 0.301 LDL cholesterol levels x short total sleep time interaction (2df test)	ABCG5 | ABCG8 | CAMKMT | DYNC2LI1 | LRPPRC | PPM1B | PREPL		brt_cht	35.9526	15.3263	0.0179068		T	A	0.44117	0.557378	8790	0.976998	-0.0724562	0.0062179	30.6723	11.864	0.635925	8.24007	0.0413022	-0.0787353	0.00690379
rs6735229	2	2p21	44070639	rs4077440	0.687151	FALSE	6	6.01867	0.304407	0.169251	0.4413	0.958	------	ABCG8 (0 kb, intron/Intron/MODIFIER); ABCG5 (4.6 kb, near_gene/Upstream gene/MODIFIER); DYNC2LI1 (33 kb); LRPPRC (43 kb); RNU6-1048P (49 kb)	ABCG8:protein_coding(KNOWN); ABCG5:protein_coding(KNOWN); DYNC2LI1:protein_coding(KNOWN); LRPPRC:protein_coding(KNOWN); RNU6-1048P:snRNA(KNOWN)	ABCG8: ATP-binding cassette, sub-family G (WHITE), member 8 (0 kb)	-0.630909	-0.260685	0.949	0.67192	0.24	0.26	0.34	7	7		0.372 Low density lipoprotein cholesterol levels	ABCG5 | CAMKMT | DYNC2LI1 | LOC100129726 | LRPPRC | PPM1B		sit	32.8711	26.6272	0.0147453		C	T	0.481744	0.505173	9755	0.980185	-0.0666324	0.00618066	26.3917	11.8215	0.568914	6.95917	0.0732107	-0.0722772	0.00687234
rs60668987	2	2p21	44088039	rs58762754	0.792783	FALSE	5	3.96282	0.411061	0	0.0217	0.802	--?---	ABCG8 (0 kb, intron/Intron/MODIFIER); ABCG5 (22 kb); LRPPRC (26 kb); RNU6-1048P (32 kb)	ABCG8:protein_coding(KNOWN); ABCG5:protein_coding(KNOWN); LRPPRC:protein_coding(KNOWN); RNU6-1048P:snRNA(KNOWN)	ABCG8: ATP-binding cassette, sub-family G (WHITE), member 8 (0 kb)	-1.16478	-0.332762	0.051	0.108964	0.24	0.2	0.16	6	6		0.402 Low density lipoprotein cholesterol levels // 0.402 LDL cholesterol // 0.402 Total cholesterol levels // 0.389 Phytosterol levels // 0.389 LDL cholesterol levels x short total sleep time interaction (2df test) // 0.389 Cholesterol, total // 0.389 Metabolite levels (lipoprotein measures) // 0.382 Cholesteryl ester levels // 0.375 Gallstone disease // 0.375 C-reactive protein levels or LDL-ch…	ABCG5 | CAMKMT | DYNC2LI1 | LRPPRC	IL17RE	sit	32.0639	32.2126	0.0203872		A	G	0.030325	0.030325	6843	0.830647	-0.253703	0.0280078	18.871	18.9807	0	0.114014	0.944588	-0.229619	0.0275143
rs6741243	2	2p21	44063357	rs6741243	1	TRUE	6	5.26321	0.384609	0.0500098	0.4074	0.93	------	ABCG5 (0 kb, intron/NMD transcript/MODIFIER | intron/Intron/MODIFIER); ABCG8 (2.7 kb, near_gene/Upstream gene/MODIFIER); DYNC2LI1 (26 kb); LRPPRC (50 kb)	ABCG5:protein_coding(KNOWN); ABCG8:protein_coding(KNOWN); DYNC2LI1:protein_coding(KNOWN); LRPPRC:protein_coding(KNOWN)	ABCG5: ATP-binding cassette, sub-family G (WHITE), member 5 (0 kb)	-0.465622	-0.232779	4.404	0.774713	0.1	0.07	0.08	6;7	6	6:Motifs|Footprinting|Pitx2|Chorion, Motifs|Footprinting|Pitx2|Cll, Motifs|Footprinting|Pitx2|Gm12878, Motifs|Footprinting|Pitx2|Helas3Ifna4h, Motifs|Footprinting|Pitx2|Hepatocytes, Motifs|Footprinting|Pitx2|Hepg2, Motifs|Footprinting|Pitx2|Hsmmt, Motifs|Footprinting|Pitx2|Htr8, Motifs|Footprinting|Pitx2|Huvec, Motifs|Footprinting|Pitx2|LncapAndro, Motifs|Footprinting|Pitx2|Mcf7, Motifs|Footprint…	NA	ABCG5 | DYNC2LI1 | LOC100129726 | LRPPRC | PPM1B		sit	31.0939	29.454	0.0139338		G	A	0.428022	0.428022	9755	0.956309	-0.0623383	0.00631366	22.2744	7.89823	0.689562	9.66376	0.0216516	-0.0682419	0.00704564
rs4148177	2	2p21	44057102	rs6741243	0.744053	FALSE	5	10.4127	0.0340212	0.615853	0.425806	0.964	-----?	ABCG5 (0 kb, intron/NMD transcript/MODIFIER | intron/Intron/MODIFIER); ABCG8 (9 kb); DYNC2LI1 (20 kb); LRPPRC (57 kb)	ABCG5:protein_coding(KNOWN); ABCG8:protein_coding(KNOWN); DYNC2LI1:protein_coding(KNOWN); LRPPRC:protein_coding(KNOWN)	ABCG5: ATP-binding cassette, sub-family G (WHITE), member 5 (0 kb)	-0.122958	-0.186248	1.792	0.304505	0.22	0.23	0.25	5	5	Chromatin_Structure|DNase-seq|Hepatocytes|, Chromatin_Structure|DNase-seq|T47d|, Chromatin_Structure|DNase-seq|Melano|, Chromatin_Structure|DNase-seq|Mcf7|	NA	ABCG5 | DYNC2LI1 | LOC100129726 | LRPPRC | PPM1B		brt_cht	29.8949	12.1339	0.0148659		A	G	0.444923	0.444923	8790	0.971608	-0.0649031	0.00623477	24.6487	8.53454	0.691309	9.71846	0.0211174	-0.0714815	0.00695752
rs4148182	2	2p21	44056590	rs6741243	0.745123	FALSE	6	7.43682	0.190127	0.327669	0.426783	0.954	------	ABCG5 (0 kb, intron/NMD transcript/MODIFIER | intron/Intron/MODIFIER); ABCG8 (9.5 kb); DYNC2LI1 (19 kb); LRPPRC (57 kb)	ABCG5:protein_coding(KNOWN); ABCG8:protein_coding(KNOWN); DYNC2LI1:protein_coding(KNOWN); LRPPRC:protein_coding(KNOWN)	ABCG5: ATP-binding cassette, sub-family G (WHITE), member 5 (0 kb)	0.101067	-0.153035	1.663	0.297753	0.25	0.31	0.21	5	5	Chromatin_Structure|DNase-seq|Hepatocytes|	NA	ABCG5 | DYNC2LI1 | LOC100129726 | LRPPRC | PPM1B		cat	29.6475	19.5466	0.0132863		C	G	0.445605	0.445605	9758	0.96901	-0.0644857	0.00623885	24.3147	8.29955	0.698708	9.95713	0.0189341	-0.0712493	0.00695735
rs4549146	2	2p21	44055527	rs6741243	0.726076	FALSE	6	8.3747	0.136759	0.402964	0.426007	0.948	------	ABCG5 (0 kb, 5'utr/5 prime UTR/MODIFIER | exon/Synonymous/LOW | intron/NMD transcript/MODIFIER | intron/Intron/MODIFIER); ABCG8 (11 kb); DYNC2LI1 (18 kb); RN7SKP66 (56 kb)	ABCG5:protein_coding(KNOWN); ABCG8:protein_coding(KNOWN); DYNC2LI1:protein_coding(KNOWN); RN7SKP66:misc_RNA(KNOWN)	ABCG5: ATP-binding cassette, sub-family G (WHITE), member 5 (0 kb)	-0.826319	-0.276856	0.415	0.439398	0.4	0.23	0.48	7	7		NA	ABCG5 | DYNC2LI1 | LOC100129726 | LRPPRC | PPM1B		cat	28.998	17.1298	0.0129887		C	T	0.443216	0.443216	9758	0.962578	-0.0631045	0.00624675	23.2677	8.15438	0.69117	9.71407	0.0211598	-0.0691363	0.00696965
rs35206901	2	2p21	44097360	rs7598542	0.756811	FALSE	6	11.089	0.0496436	0.549103	0.1723	0.694	------	ABCG8 (0 kb, intron/Intron/MODIFIER); LRPPRC (16 kb); RNU6-1048P (22 kb); ABCG5 (31 kb)	ABCG8:protein_coding(KNOWN); LRPPRC:protein_coding(KNOWN); RNU6-1048P:snRNA(KNOWN); ABCG5:protein_coding(KNOWN)	ABCG8: ATP-binding cassette, sub-family G (WHITE), member 8 (0 kb)	-0.410553	-0.22861	1.645	0.291938	0.29	0.33	0.22	6	6	Motifs|PWM|SMAD|, Motifs|PWM|Obox5|	NA	DYNC2LI1 | LRPPRC | PREPL		sit	28.9175	11.7485	0.0129389		G	A	0.180064	0.180064	9755	0.965052	-0.0657436	0.00814181	15.1695	5.183	0.574277	7.04683	0.07042	-0.0653107	0.00908636
rs4148218	2	2p21	44099582	rs7598542	0.756811	FALSE	6	11.7341	0.0386181	0.573893	0.1725	0.694	------	ABCG8 (0 kb, intron/Intron/MODIFIER); LRPPRC (14 kb); RNU6-1048P (20 kb); ABCG5 (34 kb)	ABCG8:protein_coding(KNOWN); LRPPRC:protein_coding(KNOWN); RNU6-1048P:snRNA(KNOWN); ABCG5:protein_coding(KNOWN)	ABCG8: ATP-binding cassette, sub-family G (WHITE), member 8 (0 kb)	-0.240587	-0.202212	2.21	0.412633	0.28	0.25	0.26	6	6	Motifs|PWM|c-Myb|	NA	ABCG5 | DYNC2LI1 | LOC100129726 | LRPPRC | PPM1B | PREPL		sit	28.6914	10.9797	0.0128351		A	G	0.180603	0.180603	9755	0.970364	-0.0654445	0.00811052	15.1494	4.98285	0.589152	7.30197	0.062871	-0.0651386	0.00906554
rs4148217	2	2p21	44099433	rs7598542	0.756811	FALSE	6	11.0103	0.051177	0.545878	0.1724	0.694	------	ABCG8 (0 kb, exon/Missense/MODERATE); LRPPRC (14 kb); RNU6-1048P (20 kb); ABCG5 (33 kb)	ABCG8:protein_coding(KNOWN); LRPPRC:protein_coding(KNOWN); RNU6-1048P:snRNA(KNOWN); ABCG5:protein_coding(KNOWN)	ABCG8: ATP-binding cassette, sub-family G (WHITE), member 8 (0 kb)	-0.816032	-0.792052	14.8	0.876784	0.34	0.42	0.56	5	5	Motifs|PWM|Hoxc12|, Motifs|PWM|Hoxd11|, Motifs|PWM|Hoxd12|, Chromatin_Structure|DNase-seq|Medullo|, Chromatin_Structure|DNase-seq|Medullod341|	NA	ABCG5 | DYNC2LI1 | LRPPRC | PPM1B | PREPL		sit	28.4785	11.5571	0.0127389		A	C	0.181168	0.181168	9755	0.969369	-0.0649978	0.00810816	14.9623	5.48679	0.540435	6.52791	0.0885683	-0.0646269	0.00906163
chr2:44101214:D	2	2p21	44101214	chr2:44101214:D	1	TRUE	6	10.4292	0.0639494	0.520575	0.1442	0.605	------	ABCG8 (0 kb, intron/Intron/MODIFIER); LRPPRC (12 kb); RNU6-1048P (19 kb); ABCG5 (35 kb)	ABCG8:protein_coding(KNOWN); LRPPRC:protein_coding(KNOWN); RNU6-1048P:snRNA(KNOWN); ABCG5:protein_coding(KNOWN)	ABCG8: ATP-binding cassette, sub-family G (WHITE), member 8 (0 kb)			2.929								0.306 LDL cholesterol levels x long total sleep time interaction (2df test)	ABCG8 | LRPPRC | PPM1B | PREPL		sit	28.2293	12.9901	0.012619		C	CA	0.164184	0.835816	9755	0.745002	-0.0867607	0.00900493	21.2691	4.96381	0.764951	12.7633	0.00517748	-0.0871622	0.0101714
rs17424122	2	2p21	44075217	rs17424122	1	TRUE	6	1.92461	0.859476	0	0.0526	0.79	++++++	ABCG8 (0 kb, intron/Intron/MODIFIER); ABCG5 (9.2 kb); DYNC2LI1 (38 kb); LRPPRC (38 kb); RNU6-1048P (45 kb)	ABCG8:protein_coding(KNOWN); ABCG5:protein_coding(KNOWN); DYNC2LI1:protein_coding(KNOWN); LRPPRC:protein_coding(KNOWN); RNU6-1048P:snRNA(KNOWN)	ABCG8: ATP-binding cassette, sub-family G (WHITE), member 8 (0 kb)	-0.108146	-0.181337	6.713	0.847194	0.28	0.25	0.24	5	5	Motifs|PWM|FOXO4|, Chromatin_Structure|DNase-seq|Hee|, Chromatin_Structure|FAIRE|Hepg2|, Chromatin_Structure|DNase-seq|A549|	NA	PREPL		sit	25.893	26.0491	0.0115514		A	T	0.0605082	0.0605082	9755	0.815895	0.113532	0.0140399	15.2259	15.341	0	1.42191	0.700408	0.130523	0.0156271
rs7590687	2	2p21	44077225	rs7590687	1	TRUE	6	10.4342	0.0638276	0.520805	0.0637019	0.637	------	ABCG8 (0 kb, intron/Intron/MODIFIER); ABCG5 (11 kb); LRPPRC (36 kb); DYNC2LI1 (40 kb); RNU6-1048P (43 kb)	ABCG8:protein_coding(KNOWN); ABCG5:protein_coding(KNOWN); LRPPRC:protein_coding(KNOWN); DYNC2LI1:protein_coding(KNOWN); RNU6-1048P:snRNA(KNOWN)	ABCG8: ATP-binding cassette, sub-family G (WHITE), member 8 (0 kb)	-0.825274	-0.285415	0.544	0.281676	0.4	0.2	0.19	7	7		NA	LRPPRC | PREPL		cat	24.4665	12.2332	0.0109078		C	T	0.0760669	0.923933	9758	0.792538	-0.111362	0.0124702	18.3865	7.27274	0.652375	8.62998	0.0346373	-0.11242	0.0138953
rs140488605	2	2p21	44063346	rs140488605	1	TRUE	6	9.51377	0.0902445	0.474446	0.025	0.58403	++++++	ABCG5 (0 kb, intron/NMD transcript/MODIFIER | intron/Intron/MODIFIER); ABCG8 (2.8 kb, near_gene/Upstream gene/MODIFIER); DYNC2LI1 (26 kb); LRPPRC (50 kb)	ABCG5:protein_coding(KNOWN); ABCG8:protein_coding(KNOWN); DYNC2LI1:protein_coding(KNOWN); LRPPRC:protein_coding(KNOWN)	ABCG5: ATP-binding cassette, sub-family G (WHITE), member 5 (0 kb)	-0.129187	-0.182698	10.2	0.920217	0.11	0.06	0.09	6	6		NA	PPM1B		sit	24.1244	12.8912	0.0107405		T	C	0.052163	0.052163	9755	0.666716	0.125797	0.0156103	15.1206	5.64187	0.690301	9.68682	0.0214247	0.127965	0.0174199
rs77370416	2	2p21	44097114	rs77370416	1	TRUE	6	11.4604	0.042979	0.563713	0.0410371	0.65	++++++	ABCG8 (0 kb, intron/Intron/MODIFIER); LRPPRC (17 kb); RNU6-1048P (23 kb); ABCG5 (31 kb)	ABCG8:protein_coding(KNOWN); LRPPRC:protein_coding(KNOWN); RNU6-1048P:snRNA(KNOWN); ABCG5:protein_coding(KNOWN)	ABCG8: ATP-binding cassette, sub-family G (WHITE), member 8 (0 kb)	-0.348174	-0.216991	0.372	0.266354	0.21	0.3	0.18	6	6	Motifs|Footprinting|REST|Lymphoblastoid	NA	LRPPRC | PREPL		sit	22.2123	10.1693	0.00985497		C	A	0.0498146	0.0498146	9755	0.788698	0.123018	0.0154968	14.7123	4.01728	0.791973	14.4212	0.00238446	0.129357	0.0172828
chr2:44076422:D	2	2p21	44076422	rs7598542	0.631938	FALSE	6	7.70134	0.173482	0.350762	0.168098	0.701	------	ABCG8 (0 kb, intron/Intron/MODIFIER); ABCG5 (10 kb); LRPPRC (37 kb); DYNC2LI1 (39 kb); RNU6-1048P (43 kb)	ABCG8:protein_coding(KNOWN); ABCG5:protein_coding(KNOWN); LRPPRC:protein_coding(KNOWN); DYNC2LI1:protein_coding(KNOWN); RNU6-1048P:snRNA(KNOWN)	ABCG8: ATP-binding cassette, sub-family G (WHITE), member 8 (0 kb)			2.332								NA	DYNC2LI1 | LRPPRC | PREPL		sit	21.2227	12.7009	0.00941679		C	CTCAGAGT	0.17606	0.17606	9755	0.948021	-0.0575596	0.00830329	11.3851	5.43478	0.446387	5.41895	0.143568	-0.0563959	0.00925398
rs4148215	2	2p21	44081092	rs7598542	0.698452	FALSE	6	8.56752	0.127608	0.4164	0.163633	0.701	------	ABCG8 (0 kb, intron/Intron/MODIFIER); ABCG5 (15 kb); LRPPRC (33 kb); RNU6-1048P (39 kb); DYNC2LI1 (44 kb)	ABCG8:protein_coding(KNOWN); ABCG5:protein_coding(KNOWN); LRPPRC:protein_coding(KNOWN); RNU6-1048P:snRNA(KNOWN); DYNC2LI1:protein_coding(KNOWN)	ABCG8: ATP-binding cassette, sub-family G (WHITE), member 8 (0 kb)	-0.0377752	-0.188477	6.207	0.811778	0.18	0.22	0.23	5	5	Motifs|Footprinting|TFII-I|Hepatocytes, Motifs|PWM|TFII-I|, Chromatin_Structure|DNase-seq|Ips|, Chromatin_Structure|DNase-seq|Hbvp|, Chromatin_Structure|DNase-seq|Th1|, Chromatin_Structure|DNase-seq|Th17|	NA	DYNC2LI1 | LRPPRC | PREPL		sit	20.8952	11.2255	0.00926481		A	C	0.170769	0.170769	9755	0.965266	-0.0552537	0.0083444	10.4512	4.96796	0.444496	5.4005	0.144712	-0.0525367	0.00929421
rs138958276	2	2p21	44042787	rs138958276	1	TRUE	6	0.872051	0.972212	0	0.038691	0.895	------	ABCG5 (0 kb, intron/NMD transcript/MODIFIER | intron/Intron/MODIFIER); DYNC2LI1 (5.6 kb); ABCG8 (23 kb); RN7SKP66 (43 kb); PLEKHH2 (48 kb)	ABCG5:protein_coding(KNOWN); DYNC2LI1:protein_coding(KNOWN); ABCG8:protein_coding(KNOWN); RN7SKP66:misc_RNA(KNOWN); PLEKHH2:protein_coding(KNOWN)	ABCG5: ATP-binding cassette, sub-family G (WHITE), member 5 (0 kb)	0.0916177	-0.151162	6.007	0.740692	0.17	0.13	0.05	6	6	Motifs|PWM|STAT1|	1 Height // 0.562 C-reactive protein levels or total cholesterol levels (pleiotropy)	CAMKMT | DYNC2LI1 | PLEKHH2 | PPM1B		sit	20.7348	20.8596	0.00919394		A	G	0.0439139	0.0439139	9755	0.936796	-0.115189	0.0152322	13.4121	13.5079	0	0.984673	0.804961	-0.128939	0.0168365
rs4148216	2	2p21	44081191	rs7598542	0.698452	FALSE	6	8.45315	0.132967	0.408505	0.163462	0.701	------	ABCG8 (0 kb, intron/Intron/MODIFIER); ABCG5 (15 kb); LRPPRC (32 kb); RNU6-1048P (39 kb); DYNC2LI1 (44 kb)	ABCG8:protein_coding(KNOWN); ABCG5:protein_coding(KNOWN); LRPPRC:protein_coding(KNOWN); RNU6-1048P:snRNA(KNOWN); DYNC2LI1:protein_coding(KNOWN)	ABCG8: ATP-binding cassette, sub-family G (WHITE), member 8 (0 kb)	-0.512536	-0.267517	0.789	0.749475	0.31	0.31	0.33	7	7		NA	DYNC2LI1 | LRPPRC | PREPL		sit	20.5985	11.2111	0.00912953		T	C	0.170661	0.170661	9755	0.964621	-0.0553353	0.00836553	10.4315	4.59471	0.482721	5.79958	0.121779	-0.0525615	0.00931985
rs58290925	2	2p21	44005458	rs58290925	1	TRUE	6	4.69593	0.454104	0	0.1407	0.976	++++++	DYNC2LI1 (0 kb, intron/NMD transcript/MODIFIER | intron/Intron/MODIFIER | nc-RNA/Non coding transcript/MODIFIER); RN7SKP66 (6 kb); PLEKHH2 (10 kb); ABCG5 (34 kb)	DYNC2LI1:protein_coding(KNOWN); RN7SKP66:misc_RNA(KNOWN); PLEKHH2:protein_coding(KNOWN); ABCG5:protein_coding(KNOWN)	DYNC2LI1: dynein, cytoplasmic 2, light intermediate chain 1 (0 kb)	-0.29149	-0.201027	2.817	0.444815	0.36	0.1	0.08	5	5		0.755 Coronary artery disease	ABCG8 | DYNC2LI1 | LRPPRC | PLEKHH2 | PPM1B | THADA		sit	19.6854	19.7949	0.00870794		G	A	0.168577	0.168577	9755	0.986163	0.0597847	0.00833006	12.1533	12.246	0	1.95057	0.582729	0.0705511	0.00925442
rs78451356	2	2p21	44033754	rs58290925	0.930548	FALSE	6	5.52025	0.35573	0.0942446	0.1364	0.99	++++++	DYNC2LI1 (0 kb, intron/Intron/MODIFIER | near_gene/Downstream gene/MODIFIER); ABCG5 (5.9 kb); ABCG8 (32 kb); RN7SKP66 (34 kb); PLEKHH2 (39 kb)	DYNC2LI1:protein_coding(KNOWN); ABCG5:protein_coding(KNOWN); ABCG8:protein_coding(KNOWN); RN7SKP66:misc_RNA(KNOWN); PLEKHH2:protein_coding(KNOWN)	DYNC2LI1: dynein, cytoplasmic 2, light intermediate chain 1 (0 kb)	0.388048	0.223553	11.19	0.903233	0.52	0.49	0.48	2b	2	Motifs|PWM|HNF1|, Motifs|Footprinting|HNF1|Huh7, Motifs|Footprinting|HNF1|Hepg2, Motifs|PWM|Dbx1|, Motifs|PWM|HNF1|, Motifs|Footprinting|HNF1|Huh7, Motifs|Footprinting|HNF1|Hepg2, Motifs|Footprinting|HNF1|Hepg2, Motifs|PWM|HNF1|, Motifs|PWM|HNF3|, Motifs|PWM|FOXJ2|, Motifs|Footprinting|HNF1|Huh7, Chromatin_Structure|DNase-seq|A549|, Chromatin_Structure|DNase-seq|Hrce|, Chromatin_Structure|DNase-s…	0.736 Coronary artery disease	ABCG8 | DYNC2LI1 | LRPPRC | PLEKHH2 | PPM1B | THADA		sit	19.5829	17.7872	0.00866254		G	T	0.167638	0.167638	9755	0.995123	0.0594163	0.00830001	12.0919	12.1868	0	2.33434	0.505974	0.0704676	0.00923732
rs112767530	2	2p21	44008987	rs58290925	0.94072	FALSE	6	6.25349	0.282329	0.200446	0.1375	0.9893	++++++	DYNC2LI1 (0 kb, intron/NMD transcript/MODIFIER | intron/Intron/MODIFIER | nc-RNA/Non coding transcript/MODIFIER); RN7SKP66 (9.5 kb); PLEKHH2 (14 kb); ABCG5 (31 kb)	DYNC2LI1:protein_coding(KNOWN); RN7SKP66:misc_RNA(KNOWN); PLEKHH2:protein_coding(KNOWN); ABCG5:protein_coding(KNOWN)	DYNC2LI1: dynein, cytoplasmic 2, light intermediate chain 1 (0 kb)	-0.397581	-0.228036	1.326	0.358918	0.13	0.05	0.02	6	6		0.74 Coronary artery disease	ABCG8 | DYNC2LI1 | LRPPRC | PLEKHH2 | PPM1B | THADA		sit	19.5095	15.7353	0.00862799		T	C	0.167609	0.167609	9755	0.993655	0.0588586	0.00830625	11.8634	11.9565	0	2.56926	0.462904	0.0700267	0.00922846
rs17031488	2	2p21	44001139	rs58290925	0.960688	FALSE	6	5.45472	0.362936	0.0833628	0.1367	0.99287	++++++	DYNC2LI1 (0.039 kb, near_gene/Upstream gene/MODIFIER); RN7SKP66 (1.6 kb, near_gene/Upstream gene/MODIFIER); PLEKHH2 (6 kb); ABCG5 (38 kb)	DYNC2LI1:protein_coding(KNOWN); RN7SKP66:misc_RNA(KNOWN); PLEKHH2:protein_coding(KNOWN); ABCG5:protein_coding(KNOWN)	DYNC2LI1: dynein, cytoplasmic 2, light intermediate chain 1 (0.039 kb)	0.37709	1.65231	8.262	0.896656	0.48	0.32	0.95	2b	2	Motifs|Footprinting||SkMC, Motifs|Footprinting||HepG2, Motifs|PWM|FOXO6|, Motifs|Footprinting||A549, Motifs|Footprinting||K562, Chromatin_Structure|FAIRE|K562|, Chromatin_Structure|DNase-seq|Adultcd4th0|, Chromatin_Structure|DNase-seq|Huvec|, Chromatin_Structure|FAIRE|Mcf7|Hypoxlac, Chromatin_Structure|DNase-seq|Mcf7|, Chromatin_Structure|DNase-seq|K562|Nabut, Chromatin_Structure|DNase-seq|K562|,…	0.76 Coronary artery disease	ABCG8 | DYNC2LI1 | LRPPRC | PLEKHH2 | PPM1B | THADA		sit	19.4609	17.8982	0.00860553		T	C	0.166634	0.166634	9755	0.99518	0.0585268	0.00833552	11.6624	11.7526	0	2.43881	0.486452	0.0698388	0.00926139
rs28473566	2	2p21	44012206	rs58290925	0.950565	FALSE	6	5.90449	0.315623	0.153187	0.1369	0.98967	++++++	DYNC2LI1 (0 kb, intron/NMD transcript/MODIFIER | intron/Intron/MODIFIER | nc-RNA/Non coding transcript/MODIFIER); RN7SKP66 (13 kb); PLEKHH2 (17 kb); ABCG5 (27 kb)	DYNC2LI1:protein_coding(KNOWN); RN7SKP66:misc_RNA(KNOWN); PLEKHH2:protein_coding(KNOWN); ABCG5:protein_coding(KNOWN)	DYNC2LI1: dynein, cytoplasmic 2, light intermediate chain 1 (0 kb)	-0.320558	-0.209713	5.221	0.77318	0.19	0.01	0.01	7	7		0.756 Coronary artery disease	ABCG8 | DYNC2LI1 | LRPPRC | PLEKHH2 | PPM1B | THADA		sit	19.2865	16.4253	0.00852565		A	G	0.16722	0.16722	9755	0.99455	0.0585978	0.00831095	11.7529	11.8448	0	2.49045	0.47702	0.0694933	0.00923846
rs62136452	2	2p21	44088167	rs4077440	0.582086	FALSE	5	3.08198	0.544202	0	0.4035	0.86	-----?	ABCG8 (0 kb, intron/Intron/MODIFIER); ABCG5 (22 kb); LRPPRC (25 kb); RNU6-1048P (32 kb)	ABCG8:protein_coding(KNOWN); ABCG5:protein_coding(KNOWN); LRPPRC:protein_coding(KNOWN); RNU6-1048P:snRNA(KNOWN)	ABCG8: ATP-binding cassette, sub-family G (WHITE), member 8 (0 kb)	-0.433781	-0.236766	1.79	0.226795	0.29	0.25	0.17	7	7		0.92 Low density lipoprotein cholesterol levels	ABCG5 | CAMKMT | DYNC2LI1 | LOC100129726 | LRPPRC | PPM1B		brt	18.7092	18.8796	0.00915755		G	A	0.438313	0.438313	8790	0.956796	-0.0534874	0.00624753	16.9586	16.2002	0.041664	3.13043	0.37195	-0.0541704	0.00694993
rs139029940	2	2p21	44044885	rs58290925	0.612592	FALSE	6	4.9314	0.42431	0	0.129	0.89	++++++	ABCG5 (0 kb, intron/NMD transcript/MODIFIER | intron/Intron/MODIFIER); DYNC2LI1 (7.7 kb); ABCG8 (21 kb); RN7SKP66 (45 kb); PLEKHH2 (50 kb)	ABCG5:protein_coding(KNOWN); DYNC2LI1:protein_coding(KNOWN); ABCG8:protein_coding(KNOWN); RN7SKP66:misc_RNA(KNOWN); PLEKHH2:protein_coding(KNOWN)	ABCG5: ATP-binding cassette, sub-family G (WHITE), member 5 (0 kb)	-0.0380078	-0.166154	8.219	0.864202	0.14	0.05	0.03	6	6		0.742 Coronary artery disease	ABCG8 | DYNC2LI1 | LRPPRC | PLEKHH2 | PPM1B | PREPL | THADA		sit	18.6574	18.7719	0.0082419		A	C	0.154626	0.154626	9755	0.953011	0.0595363	0.00879714	10.8911	8.30585	0.238093	3.93749	0.268294	0.0680934	0.0098254
rs111559090	2	2p21	44045402	rs58290925	0.614918	FALSE	6	5.08428	0.405682	0.0165765	0.1371	0.882	++++++	ABCG5 (0 kb, intron/NMD transcript/MODIFIER | intron/Intron/MODIFIER); DYNC2LI1 (8.3 kb); ABCG8 (21 kb); RN7SKP66 (46 kb)	ABCG5:protein_coding(KNOWN); DYNC2LI1:protein_coding(KNOWN); ABCG8:protein_coding(KNOWN); RN7SKP66:misc_RNA(KNOWN)	ABCG5: ATP-binding cassette, sub-family G (WHITE), member 5 (0 kb)	-0.249925	-0.204529	6.347	0.887018	0.32	0.05	0.03	6	6		0.709 Coronary artery disease	ABCG8 | DYNC2LI1 | LRPPRC | PLEKHH2 | PPM1B | THADA		sit	18.6238	18.3956	0.00822535		A	G	0.159421	0.159421	9755	0.946203	0.0582402	0.00861392	10.8725	8.43182	0.22565	3.87422	0.275371	0.066645	0.00961516
rs59513006	2	2p21	44035123	rs58290925	0.892458	FALSE	6	4.86659	0.432377	0	0.138	0.987	++++++	DYNC2LI1 (0 kb, intron/Intron/MODIFIER | near_gene/Downstream gene/MODIFIER); ABCG5 (4.5 kb, near_gene/Downstream gene/MODIFIER); ABCG8 (31 kb); RN7SKP66 (36 kb); PLEKHH2 (40 kb)	DYNC2LI1:protein_coding(KNOWN); ABCG5:protein_coding(KNOWN); ABCG8:protein_coding(KNOWN); RN7SKP66:misc_RNA(KNOWN); PLEKHH2:protein_coding(KNOWN)	DYNC2LI1: dynein, cytoplasmic 2, light intermediate chain 1 (0 kb)	0.21392	-0.109262	6.098	0.731626	0.2	0.3	0.25	5	5	Chromatin_Structure|DNase-seq|K562|Znfb34a8, Chromatin_Structure|DNase-seq|K562|, Chromatin_Structure|DNase-seq|K562|Znfa41c6	0.687 Coronary artery disease	ABCG8 | DYNC2LI1 | LRPPRC | PLEKHH2 | PPM1B | THADA		sit	18.45	18.5563	0.00814346		G	C	0.172832	0.172832	9755	0.994366	0.0566585	0.00824353	11.2068	11.2925	0	2.5316	0.469607	0.0679757	0.00915413
rs1025447	2	2p21	44022970	rs58290925	0.903143	FALSE	6	5.43091	0.365581	0.0793438	0.1389	0.99483	++++++	DYNC2LI1 (0 kb, intron/NMD transcript/MODIFIER | intron/Intron/MODIFIER | nc-RNA/Non coding transcript/MODIFIER | near_gene/Downstream gene/MODIFIER); ABCG5 (17 kb); RN7SKP66 (23 kb); PLEKHH2 (28 kb); ABCG8 (43 kb)	DYNC2LI1:protein_coding(KNOWN); ABCG5:protein_coding(KNOWN); RN7SKP66:misc_RNA(KNOWN); PLEKHH2:protein_coding(KNOWN); ABCG8:protein_coding(KNOWN)	DYNC2LI1: dynein, cytoplasmic 2, light intermediate chain 1 (0 kb)	0.449472	-0.114359	4.04	0.600471	0.26	0.1	0.14	5	5	Protein_Binding|ChIP-seq|ERG|CADO-ES1|EWS-ERG-fusion, Protein_Binding|ChIP-seq|EWSR1|CADO-ES1|EWS-ERG-fusion	0.703 Coronary artery disease	ABCG8 | DYNC2LI1 | LRPPRC | PLEKHH2 | PPM1B | THADA		sit	18.3656	16.9839	0.00810407		C	T	0.172319	0.172319	9755	0.997386	0.0564001	0.00824863	11.0985	11.1834	0	2.70471	0.439427	0.0673394	0.00917928
rs58795814	2	2p21	44035503	rs58290925	0.892458	FALSE	6	5.08816	0.405216	0.0173268	0.1382	0.983	++++++	DYNC2LI1 (0 kb, intron/Intron/MODIFIER | near_gene/Downstream gene/MODIFIER); ABCG5 (4.1 kb, near_gene/Downstream gene/MODIFIER); ABCG8 (31 kb); RN7SKP66 (36 kb); PLEKHH2 (40 kb)	DYNC2LI1:protein_coding(KNOWN); ABCG5:protein_coding(KNOWN); ABCG8:protein_coding(KNOWN); RN7SKP66:misc_RNA(KNOWN); PLEKHH2:protein_coding(KNOWN)	DYNC2LI1: dynein, cytoplasmic 2, light intermediate chain 1 (0 kb)	0.501516	0.592098	4.649	0.724719	0.4	0.35	0.43	5	5	Motifs|PWM|TEAD3|, Protein_Binding|ChIP-seq|MXI1|HepG2|, Protein_Binding|ChIP-seq|POLR2A|HepG2|, Protein_Binding|ChIP-seq|POLR2A|HepG2|, Protein_Binding|ChIP-seq|TBP|HepG2|, Protein_Binding|ChIP-seq|TCF7L2|HepG2|, Protein_Binding|ChIP-seq|HNF4A|Caco2|differential, Protein_Binding|ChIP-seq|HNF4A|Caco2|proliferation, Protein_Binding|ChIP-seq|EP300|HepG2|, Protein_Binding|ChIP-seq|HDAC2|HepG2|, Prot…	0.687 Coronary artery disease	ABCG8 | DYNC2LI1 | LRPPRC | PLEKHH2 | PPM1B | THADA		sit	18.2827	18.0558	0.00806649		C	G	0.172532	0.172532	9755	0.994585	0.0566493	0.00824848	11.1909	11.2763	0	2.57019	0.46274	0.0678323	0.00915849
rs8302	2	2p21	44036913	rs58290925	0.892458	FALSE	6	5.15816	0.396884	0.0306628	0.1378	0.984	++++++	DYNC2LI1 (0 kb, 3'utr/3 prime UTR/MODIFIER | near_gene/Downstream gene/MODIFIER); ABCG5 (2.7 kb, near_gene/Downstream gene/MODIFIER); ABCG8 (29 kb); RN7SKP66 (37 kb); PLEKHH2 (42 kb)	DYNC2LI1:protein_coding(KNOWN); ABCG5:protein_coding(KNOWN); ABCG8:protein_coding(KNOWN); RN7SKP66:misc_RNA(KNOWN); PLEKHH2:protein_coding(KNOWN)	DYNC2LI1: dynein, cytoplasmic 2, light intermediate chain 1 (0 kb)	0.431772	-0.114743	12.98	0.869341	0.38	0.65	0.67	5	5	Chromatin_Structure|DNase-seq|Th1|, Chromatin_Structure|DNase-seq|Th17|	0.687 Coronary artery disease	ABCG8 | DYNC2LI1 | LRPPRC | PLEKHH2 | PPM1B | THADA		sit	18.2106	17.733	0.00803324		C	T	0.173183	0.173183	9755	0.994864	0.0556574	0.00822907	10.876	10.9585	0	2.93054	0.402459	0.0671963	0.00914715
rs77105521	2	2p21	44039733	rs58290925	0.892458	FALSE	6	5.18976	0.393163	0.0365644	0.1373	0.977	++++++	ABCG5 (0 kb, 3'utr/3 prime UTR/MODIFIER | intron/NMD transcript/MODIFIER | near_gene/Downstream gene/MODIFIER); DYNC2LI1 (2.6 kb, near_gene/Downstream gene/MODIFIER); ABCG8 (26 kb); RN7SKP66 (40 kb); PLEKHH2 (45 kb)	ABCG5:protein_coding(KNOWN); DYNC2LI1:protein_coding(KNOWN); ABCG8:protein_coding(KNOWN); RN7SKP66:misc_RNA(KNOWN); PLEKHH2:protein_coding(KNOWN)	ABCG5: ATP-binding cassette, sub-family G (WHITE), member 5 (0 kb)	-0.146539	-0.180641	1.536	0.539334	0.28	0.65	0.74	6	6	Motifs|PWM|ESR1|	0.687 Coronary artery disease	ABCG8 | DYNC2LI1 | LRPPRC | PLEKHH2 | PPM1B | THADA		sit	18.2035	17.6149	0.00802987		T	C	0.173247	0.173247	9755	0.995099	0.0557593	0.0082316	10.9069	10.9897	0	2.96215	0.397498	0.0672491	0.00914652
rs112686079	2	2p21	44045005	rs58290925	0.62335	FALSE	6	5.26083	0.384884	0.04958	0.137	0.887	++++++	ABCG5 (0 kb, intron/NMD transcript/MODIFIER | intron/Intron/MODIFIER); DYNC2LI1 (7.9 kb); ABCG8 (21 kb); RN7SKP66 (46 kb); PLEKHH2 (50 kb)	ABCG5:protein_coding(KNOWN); DYNC2LI1:protein_coding(KNOWN); ABCG8:protein_coding(KNOWN); RN7SKP66:misc_RNA(KNOWN); PLEKHH2:protein_coding(KNOWN)	ABCG5: ATP-binding cassette, sub-family G (WHITE), member 5 (0 kb)	-0.638651	-0.257235	1.977	0.410736	0.13	0.03	0.02	6	6		0.718 Coronary artery disease	ABCG8 | DYNC2LI1 | LRPPRC | PLEKHH2 | PPM1B | THADA		sit	18.1742	17.3116	0.00801908		T	C	0.158814	0.158814	9755	0.95187	0.0574154	0.00860471	10.6084	7.90047	0.264603	4.07943	0.253014	0.0657375	0.00960633
rs4507143	2	2p21	44086795	rs4077440	0.566231	FALSE	5	2.87761	0.578512	0	0.4007	0.866	-----?	ABCG8 (0 kb, intron/Intron/MODIFIER); ABCG5 (21 kb); LRPPRC (27 kb); RNU6-1048P (33 kb); DYNC2LI1 (50 kb)	ABCG8:protein_coding(KNOWN); ABCG5:protein_coding(KNOWN); LRPPRC:protein_coding(KNOWN); RNU6-1048P:snRNA(KNOWN); DYNC2LI1:protein_coding(KNOWN)	ABCG8: ATP-binding cassette, sub-family G (WHITE), member 8 (0 kb)	-0.290508	-0.20582	0.784	0.440347	0.22	0.22	0.15	7	7		0.92 Low density lipoprotein cholesterol levels	ABCG5 | CAMKMT | DYNC2LI1 | LOC100129726 | LRPPRC | PPM1B		brt	18.1529	18.3122	0.00887195		T	G	0.43486	0.43486	8790	0.958533	-0.0521306	0.00624632	16.1576	16.2823	0	2.59148	0.458986	-0.0527982	0.0069429
rs17031494	2	2p21	44004099	rs58290925	0.923001	FALSE	6	5.53601	0.354014	0.0968218	0.1386	0.98657	++++++	DYNC2LI1 (0 kb, intron/NMD transcript/MODIFIER | intron/Intron/MODIFIER | nc-RNA/Non coding transcript/MODIFIER); RN7SKP66 (4.6 kb, near_gene/Upstream gene/MODIFIER); PLEKHH2 (9 kb); ABCG5 (36 kb)	DYNC2LI1:protein_coding(KNOWN); RN7SKP66:misc_RNA(KNOWN); PLEKHH2:protein_coding(KNOWN); ABCG5:protein_coding(KNOWN)	DYNC2LI1: dynein, cytoplasmic 2, light intermediate chain 1 (0 kb)	0.473655	-0.102778	6.786	0.550353	0.19	0.09	0.11	6	6	Motifs|PWM|BCL6|	0.726 Coronary artery disease	ABCG8 | DYNC2LI1 | LRPPRC | PLEKHH2 | PPM1B | THADA		sit	17.9947	16.3442	0.0079329		G	T	0.171972	0.171972	9755	0.99289	0.0552444	0.00825099	10.6736	10.7537	0	2.90481	0.406535	0.0664245	0.00916991
rs114818032	2	2p21	44094652	rs114818032	1	TRUE	6	8.48798	0.131314	0.410931	0.022	0.874	+++++-	ABCG8 (0 kb, intron/Intron/MODIFIER); LRPPRC (19 kb); RNU6-1048P (25 kb); ABCG5 (29 kb)	ABCG8:protein_coding(KNOWN); LRPPRC:protein_coding(KNOWN); RNU6-1048P:snRNA(KNOWN); ABCG5:protein_coding(KNOWN)	ABCG8: ATP-binding cassette, sub-family G (WHITE), member 8 (0 kb)	-1.06043	-0.313731	0.394	0.463739	0.27	0.34	0.19	6	6	Motifs|PWM|MEIS1|	NA	ABCG5 | CAMKMT | DYNC2LI1 | LRPPRC | PREPL	ID2 | TMEM163	sit	17.8694	8.00259	0.00788275		G	A	0.0454789	0.0454789	9755	0.957752	0.112942	0.0146357	13.932	5.85392	0.429394	5.25756	0.15388	0.11286	0.0167238
rs140409276	2	2p21	44092501	rs114818032	0.917876	FALSE	6	7.10441	0.21299	0.296212	0.0227	0.864	++++++	ABCG8 (0 kb, intron/Intron/MODIFIER); LRPPRC (21 kb); ABCG5 (26 kb); RNU6-1048P (27 kb)	ABCG8:protein_coding(KNOWN); LRPPRC:protein_coding(KNOWN); ABCG5:protein_coding(KNOWN); RNU6-1048P:snRNA(KNOWN)	ABCG8: ATP-binding cassette, sub-family G (WHITE), member 8 (0 kb)	-0.790887	-0.284408	0.104	0.514766	0.27	0.35	0.21	7	7		NA	ABCG5 | CAMKMT | DYNC2LI1 | LRPPRC | PREPL	ID2 | TMEM163	sit	17.6889	10.2244	0.00779838		C	T	0.046604	0.046604	9755	0.94354	0.109374	0.0145573	13.2506	6.94493	0.337262	4.52667	0.209923	0.110504	0.0166107
rs61710790	2	2p21	44084490	rs114818032	0.874669	FALSE	6	9.33277	0.0965048	0.464253	0.022	0.888	+++++-	ABCG8 (0 kb, intron/Intron/MODIFIER); ABCG5 (18 kb); LRPPRC (29 kb); RNU6-1048P (35 kb); DYNC2LI1 (47 kb)	ABCG8:protein_coding(KNOWN); ABCG5:protein_coding(KNOWN); LRPPRC:protein_coding(KNOWN); RNU6-1048P:snRNA(KNOWN); DYNC2LI1:protein_coding(KNOWN)	ABCG8: ATP-binding cassette, sub-family G (WHITE), member 8 (0 kb)	-0.905557	-0.301563	0.296	0.180941	0.3	0.22	0.17	6	6	Motifs|PWM|Bcl6b|, Motifs|PWM|BCL6|	NA	ABCG5 | CAMKMT | DYNC2LI1 | LRPPRC | PREPL	ID2 | TMEM163	sit	17.6847	7.2191	0.00779417		C	A	0.0456283	0.0456283	9755	0.951493	0.109995	0.0147836	13.0109	4.35427	0.5547	6.73703	0.0807692	0.10975	0.016834
rs59880010	2	2p21	44084503	rs114818032	0.874669	FALSE	6	9.32399	0.0968185	0.463749	0.022	0.889	+++++-	ABCG8 (0 kb, intron/Intron/MODIFIER); ABCG5 (18 kb); LRPPRC (29 kb); RNU6-1048P (35 kb); DYNC2LI1 (47 kb)	ABCG8:protein_coding(KNOWN); ABCG5:protein_coding(KNOWN); LRPPRC:protein_coding(KNOWN); RNU6-1048P:snRNA(KNOWN); DYNC2LI1:protein_coding(KNOWN)	ABCG8: ATP-binding cassette, sub-family G (WHITE), member 8 (0 kb)	-0.358674	-0.224446	1.008	0.358883	0.26	0.21	0.16	6	6	Motifs|PWM|BCL6|, Motifs|PWM|Zbtb12|, Motifs|PWM|PPARdirectrepeat1|	NA	ABCG5 | CAMKMT | DYNC2LI1 | LRPPRC | PREPL	ID2 | TMEM163	sit	17.6671	7.21757	0.00778618		T	A	0.0456283	0.0456283	9755	0.951888	0.109983	0.0147836	13.0081	4.35765	0.554192	6.72936	0.0810429	0.109714	0.0168431
rs60632368	2	2p21	44084484	rs114818032	0.874669	FALSE	6	9.32401	0.0968178	0.46375	0.022	0.889	+++++-	ABCG8 (0 kb, intron/Intron/MODIFIER); ABCG5 (18 kb); LRPPRC (29 kb); RNU6-1048P (35 kb); DYNC2LI1 (47 kb)	ABCG8:protein_coding(KNOWN); ABCG5:protein_coding(KNOWN); LRPPRC:protein_coding(KNOWN); RNU6-1048P:snRNA(KNOWN); DYNC2LI1:protein_coding(KNOWN)	ABCG8: ATP-binding cassette, sub-family G (WHITE), member 8 (0 kb)	-0.331081	-0.221501	4.308	0.350153	0.36	0.27	0.21	6	6	Motifs|PWM|Zbtb12|	NA	ABCG5 | CAMKMT | DYNC2LI1 | LRPPRC | PREPL	ID2 | TMEM163	sit	17.6671	7.21754	0.00778607		A	T	0.0456283	0.0456283	9755	0.951944	0.109983	0.0147836	13.0081	4.35765	0.554192	6.72936	0.0810429	0.109714	0.0168431
rs72798838	2	2p21	44099826	rs114818032	1	FALSE	6	8.49422	0.13102	0.411364	0.022	0.868	+++++-	ABCG8 (0 kb, intron/Intron/MODIFIER); LRPPRC (14 kb); RNU6-1048P (20 kb); ABCG5 (34 kb)	ABCG8:protein_coding(KNOWN); LRPPRC:protein_coding(KNOWN); RNU6-1048P:snRNA(KNOWN); ABCG5:protein_coding(KNOWN)	ABCG8: ATP-binding cassette, sub-family G (WHITE), member 8 (0 kb)	-0.263414	-0.20894	2.777	0.810576	0.11	0.3	0.16	7	7		NA	ABCG5 | CAMKMT | DYNC2LI1 | LRPPRC | PREPL	ID2 | TMEM163	sit	17.6458	7.91653	0.00777977		G	C	0.0455008	0.0455008	9755	0.958256	0.110594	0.0146804	13.3145	5.52727	0.440654	5.36341	0.14704	0.111899	0.0167568
rs41281461	2	2p21	44099634	rs114818032	1	FALSE	6	8.49446	0.131008	0.411381	0.022	0.868	+++++-	ABCG8 (0 kb, intron/Intron/MODIFIER); LRPPRC (14 kb); RNU6-1048P (20 kb); ABCG5 (34 kb)	ABCG8:protein_coding(KNOWN); LRPPRC:protein_coding(KNOWN); RNU6-1048P:snRNA(KNOWN); ABCG5:protein_coding(KNOWN)	ABCG8: ATP-binding cassette, sub-family G (WHITE), member 8 (0 kb)	-0.279124	-0.207177	1.121	0.338119	0.18	0.24	0.23	7	7		NA	ABCG5 | CAMKMT | DYNC2LI1 | LRPPRC | PREPL	ID2 | TMEM163	sit	17.6452	7.91595	0.00777946		A	G	0.0455006	0.0455006	9755	0.958413	0.110568	0.0146804	13.3087	5.53247	0.439826	5.35548	0.147543	0.111899	0.0167568
chr2:44100104:D	2	2p21	44100104	rs114818032	1	FALSE	6	8.42318	0.134404	0.4064	0.022	0.867	+++++-	ABCG8 (0 kb); LRPPRC (14 kb); RNU6-1048P (20 kb); ABCG5 (34 kb)	ABCG8:protein_coding(KNOWN); LRPPRC:protein_coding(KNOWN); RNU6-1048P:snRNA(KNOWN); ABCG5:protein_coding(KNOWN)	ABCG8: ATP-binding cassette, sub-family G (WHITE), member 8 (0 kb)			4.54								NA	ABCG5 | CAMKMT | DYNC2LI1 | LRPPRC | PREPL	ID2 | TMEM163	sit	17.6434	7.99403	0.00777848		T	TAC	0.0455866	0.0455866	9755	0.956738	0.110708	0.0146639	13.3687	5.54498	0.439583	5.35316	0.14769	0.111919	0.0167533
rs76492655	2	2p21	44097388	rs114818032	1	FALSE	6	8.51256	0.130159	0.412632	0.022	0.869	+++++-	ABCG8 (0 kb, intron/Intron/MODIFIER); LRPPRC (16 kb); RNU6-1048P (22 kb); ABCG5 (31 kb)	ABCG8:protein_coding(KNOWN); LRPPRC:protein_coding(KNOWN); RNU6-1048P:snRNA(KNOWN); ABCG5:protein_coding(KNOWN)	ABCG8: ATP-binding cassette, sub-family G (WHITE), member 8 (0 kb)	-0.99474	-0.312352	0.466	0.253798	0.26	0.32	0.23	6	6	Motifs|PWM|Tcfcp2l1 |	NA	ABCG5 | CAMKMT | DYNC2LI1 | LRPPRC | PREPL	ID2 | TMEM163	sit	17.642	7.89445	0.00777819		C	A	0.0454441	0.0454441	9755	0.958113	0.110785	0.0146883	13.3443	5.54301	0.440519	5.36212	0.147122	0.111454	0.0167692
rs55741639	2	2p21	44099057	rs114818032	1	FALSE	6	8.49141	0.131152	0.411169	0.022	0.869	+++++-	ABCG8 (0 kb, intron/Intron/MODIFIER); LRPPRC (15 kb); RNU6-1048P (21 kb); ABCG5 (33 kb)	ABCG8:protein_coding(KNOWN); LRPPRC:protein_coding(KNOWN); RNU6-1048P:snRNA(KNOWN); ABCG5:protein_coding(KNOWN)	ABCG8: ATP-binding cassette, sub-family G (WHITE), member 8 (0 kb)	-0.136387	-0.18772	6.236	0.809391	0.27	0.28	0.2	5	5	Chromatin_Structure|DNase-seq|Ips|, Chromatin_Structure|DNase-seq|Hepg2|	NA	ABCG5 | CAMKMT | DYNC2LI1 | LRPPRC | PREPL	ID2 | TMEM163	sit	17.6409	7.91689	0.00777755		G	A	0.0455001	0.0455001	9755	0.958504	0.110568	0.0146804	13.3087	5.53247	0.439826	5.35548	0.147543	0.111885	0.0167568
rs72798836	2	2p21	44098029	rs114818032	1	FALSE	6	8.49019	0.131209	0.411085	0.022	0.869	+++++-	ABCG8 (0 kb, intron/Intron/MODIFIER); LRPPRC (16 kb); RNU6-1048P (22 kb); ABCG5 (32 kb)	ABCG8:protein_coding(KNOWN); LRPPRC:protein_coding(KNOWN); RNU6-1048P:snRNA(KNOWN); ABCG5:protein_coding(KNOWN)	ABCG8: ATP-binding cassette, sub-family G (WHITE), member 8 (0 kb)	-0.954477	-0.292163	0.088	0.227027	0.25	0.38	0.19	6	6	Motifs|PWM|SMAD3|	NA	ABCG5 | CAMKMT | DYNC2LI1 | LRPPRC | PREPL	ID2 | TMEM163	sit	17.6364	7.91565	0.00777549		A	G	0.0454968	0.0454968	9755	0.95851	0.110568	0.0146804	13.3087	5.53247	0.439826	5.35548	0.147543	0.111899	0.0167568
rs72798839	2	2p21	44100063	rs114818032	1	FALSE	6	8.42442	0.134344	0.406487	0.022	0.868	+++++-	ABCG8 (0 kb, intron/Intron/MODIFIER); LRPPRC (14 kb); RNU6-1048P (20 kb); ABCG5 (34 kb)	ABCG8:protein_coding(KNOWN); LRPPRC:protein_coding(KNOWN); RNU6-1048P:snRNA(KNOWN); ABCG5:protein_coding(KNOWN)	ABCG8: ATP-binding cassette, sub-family G (WHITE), member 8 (0 kb)	-0.119434	-0.188457	5.551	0.868717	0.09	0.33	0.23	5	5	Motifs|PWM|Hand1:E47|, Motifs|PWM|Hand1::Tcfe2a|, Chromatin_Structure|DNase-seq|Monocd14|, Chromatin_Structure|DNase-seq|Monocd14ro1746|, Chromatin_Structure|DNase-seq|Nb4|	NA	ABCG5 | CAMKMT | DYNC2LI1 | LRPPRC | PREPL	ID2 | TMEM163	sit	17.6353	7.99003	0.00777494		T	C	0.0455964	0.0455964	9755	0.957996	0.110639	0.0146565	13.3657	5.53538	0.440647	5.36334	0.147045	0.111794	0.01674
rs79220359	2	2p21	44082918	rs114818032	0.962197	FALSE	6	8.49369	0.131044	0.411328	0.022	0.892	+++++-	ABCG8 (0 kb, intron/Intron/MODIFIER); ABCG5 (17 kb); LRPPRC (31 kb); RNU6-1048P (37 kb); DYNC2LI1 (46 kb)	ABCG8:protein_coding(KNOWN); ABCG5:protein_coding(KNOWN); LRPPRC:protein_coding(KNOWN); RNU6-1048P:snRNA(KNOWN); DYNC2LI1:protein_coding(KNOWN)	ABCG8: ATP-binding cassette, sub-family G (WHITE), member 8 (0 kb)	-0.869025	-0.298256	0.388	0.213498	0.21	0.26	0.23	7	7		NA	ABCG5 | CAMKMT | DYNC2LI1 | LRPPRC | PREPL	ID2 | TMEM163	sit	17.6348	8.09506	0.00777215		T	A	0.0465504	0.0465504	9755	0.96345	0.108805	0.0145923	13.0634	5.2626	0.472539	5.68763	0.127837	0.108388	0.0165367
rs72796760	2	2p21	44082894	rs114818032	0.962197	FALSE	6	8.49069	0.131186	0.41112	0.022	0.892	+++++-	ABCG8 (0 kb, intron/Intron/MODIFIER); ABCG5 (17 kb); LRPPRC (31 kb); RNU6-1048P (37 kb); DYNC2LI1 (46 kb)	ABCG8:protein_coding(KNOWN); ABCG5:protein_coding(KNOWN); LRPPRC:protein_coding(KNOWN); RNU6-1048P:snRNA(KNOWN); DYNC2LI1:protein_coding(KNOWN)	ABCG8: ATP-binding cassette, sub-family G (WHITE), member 8 (0 kb)	-0.729694	-0.278525	0.377	0.256111	0.23	0.28	0.17	7	7		NA	ABCG5 | CAMKMT | DYNC2LI1 | LRPPRC | PREPL	ID2 | TMEM163	sit	17.632	8.09685	0.00777095		T	C	0.0465834	0.0465834	9755	0.963703	0.108798	0.0145867	13.0711	5.27355	0.472013	5.68196	0.128152	0.108373	0.0165367
rs72796762	2	2p21	44082902	rs114818032	0.962197	FALSE	6	8.49069	0.131186	0.41112	0.022	0.892	+++++-	ABCG8 (0 kb, intron/Intron/MODIFIER); ABCG5 (17 kb); LRPPRC (31 kb); RNU6-1048P (37 kb); DYNC2LI1 (46 kb)	ABCG8:protein_coding(KNOWN); ABCG5:protein_coding(KNOWN); LRPPRC:protein_coding(KNOWN); RNU6-1048P:snRNA(KNOWN); DYNC2LI1:protein_coding(KNOWN)	ABCG8: ATP-binding cassette, sub-family G (WHITE), member 8 (0 kb)	-0.455703	-0.241869	0.862	0.227258	0.29	0.3	0.22	6	6	Motifs|PWM|MEF-2|, Motifs|PWM|Sox14|, Motifs|PWM|Sox14|	NA	ABCG5 | CAMKMT | DYNC2LI1 | LRPPRC | PREPL	ID2 | TMEM163	sit	17.632	8.09685	0.00777095		C	T	0.0465504	0.0465504	9755	0.963671	0.108798	0.0145867	13.0711	5.27355	0.472013	5.68196	0.128152	0.108373	0.0165367
rs72798830	2	2p21	44097328	rs114818032	1	FALSE	6	8.52138	0.129746	0.413241	0.022	0.869	+++++-	ABCG8 (0 kb, intron/Intron/MODIFIER); LRPPRC (16 kb); RNU6-1048P (22 kb); ABCG5 (31 kb)	ABCG8:protein_coding(KNOWN); LRPPRC:protein_coding(KNOWN); RNU6-1048P:snRNA(KNOWN); ABCG5:protein_coding(KNOWN)	ABCG8: ATP-binding cassette, sub-family G (WHITE), member 8 (0 kb)	-1.21245	-0.333789	0.054	0.777117	0.25	0.36	0.18	6	6	Motifs|PWM|Zbtb12|	NA	ABCG5 | CAMKMT | DYNC2LI1 | LRPPRC | PREPL	ID2 | TMEM163	sit	17.6299	7.88345	0.00777256		T	C	0.0453926	0.0453926	9755	0.958256	0.111539	0.0147	13.4954	5.58393	0.440602	5.36291	0.147072	0.111685	0.0167809
rs139145637	2	2p21	44083127	rs114818032	0.962197	FALSE	6	8.51072	0.130245	0.412506	0.022	0.892	+++++-	ABCG8 (0 kb, intron/Intron/MODIFIER); ABCG5 (17 kb); LRPPRC (31 kb); RNU6-1048P (37 kb); DYNC2LI1 (46 kb)	ABCG8:protein_coding(KNOWN); ABCG5:protein_coding(KNOWN); LRPPRC:protein_coding(KNOWN); RNU6-1048P:snRNA(KNOWN); DYNC2LI1:protein_coding(KNOWN)	ABCG8: ATP-binding cassette, sub-family G (WHITE), member 8 (0 kb)	-0.626381	-0.259669	2.076	0.523664	0.32	0.25	0.25	6	6		NA	ABCG5 | CAMKMT | DYNC2LI1 | LRPPRC | PREPL	ID2 | TMEM163	sit	17.6268	8.07055	0.00776854		C	T	0.0465178	0.0465178	9755	0.962613	0.108888	0.0145923	13.0821	5.2465	0.475115	5.71553	0.126301	0.108446	0.0165526
rs72796765	2	2p21	44083349	rs114818032	0.962197	FALSE	6	8.53008	0.129341	0.413839	0.022	0.892	+++++-	ABCG8 (0 kb, intron/Intron/MODIFIER); ABCG5 (17 kb); LRPPRC (30 kb); RNU6-1048P (36 kb); DYNC2LI1 (46 kb)	ABCG8:protein_coding(KNOWN); ABCG5:protein_coding(KNOWN); LRPPRC:protein_coding(KNOWN); RNU6-1048P:snRNA(KNOWN); DYNC2LI1:protein_coding(KNOWN)	ABCG8: ATP-binding cassette, sub-family G (WHITE), member 8 (0 kb)	-0.922674	-0.304564	0.595	0.131516	0.22	0.19	0.14	5	5	Chromatin_Structure|DNase-seq|Fibrobl|	NA	ABCG5 | CAMKMT | DYNC2LI1 | LRPPRC | PREPL	ID2 | TMEM163	sit	17.6226	8.04555	0.00776658		A	G	0.0464854	0.0464854	9755	0.962109	0.108939	0.014603	13.0756	5.2172	0.477398	5.74051	0.124941	0.108518	0.0165684
chr2:44083762:I	2	2p21	44083762	rs114818032	0.962197	FALSE	6	8.55998	0.127955	0.415887	0.022	0.892	+++++-	ABCG8 (0 kb, intron/Intron/MODIFIER); ABCG5 (18 kb); LRPPRC (30 kb); RNU6-1048P (36 kb); DYNC2LI1 (47 kb)	ABCG8:protein_coding(KNOWN); ABCG5:protein_coding(KNOWN); LRPPRC:protein_coding(KNOWN); RNU6-1048P:snRNA(KNOWN); DYNC2LI1:protein_coding(KNOWN)	ABCG8: ATP-binding cassette, sub-family G (WHITE), member 8 (0 kb)			0.783					6	6		NA	ABCG5 | CAMKMT | DYNC2LI1 | LRPPRC | PREPL	ID2 | TMEM163	sit	17.6182	8.00879	0.00776469		CTCTA	C	0.0464072	0.0464072	9755	0.960312	0.109025	0.0146242	13.0593	5.16076	0.481622	5.78729	0.12243	0.108635	0.0165938
rs72796766	2	2p21	44083544	rs114818032	0.962197	FALSE	6	8.54437	0.128677	0.414819	0.022	0.892	+++++-	ABCG8 (0 kb, intron/Intron/MODIFIER); ABCG5 (18 kb); LRPPRC (30 kb); RNU6-1048P (36 kb); DYNC2LI1 (46 kb)	ABCG8:protein_coding(KNOWN); ABCG5:protein_coding(KNOWN); LRPPRC:protein_coding(KNOWN); RNU6-1048P:snRNA(KNOWN); DYNC2LI1:protein_coding(KNOWN)	ABCG8: ATP-binding cassette, sub-family G (WHITE), member 8 (0 kb)	-0.279068	-0.209627	2.594	0.468818	0.3	0.26	0.18	6	6	Motifs|PWM|PRDM1|	NA	ABCG5 | CAMKMT | DYNC2LI1 | LRPPRC | PREPL	ID2 | TMEM163	sit	17.6116	8.0227	0.00776166		C	T	0.0464386	0.0464386	9755	0.961239	0.108961	0.0146136	13.0627	5.19243	0.47891	5.75716	0.124041	0.108584	0.0165782
rs72796769	2	2p21	44083883	rs114818032	0.962197	FALSE	6	8.56807	0.127583	0.416438	0.022	0.892	+++++-	ABCG8 (0 kb, intron/Intron/MODIFIER); ABCG5 (18 kb); LRPPRC (30 kb); RNU6-1048P (36 kb); DYNC2LI1 (47 kb)	ABCG8:protein_coding(KNOWN); ABCG5:protein_coding(KNOWN); LRPPRC:protein_coding(KNOWN); RNU6-1048P:snRNA(KNOWN); DYNC2LI1:protein_coding(KNOWN)	ABCG8: ATP-binding cassette, sub-family G (WHITE), member 8 (0 kb)	-0.834655	-0.284959	0.161	0.339782	0.3	0.2	0.17	6	6	Motifs|PWM|IRF1|	NA	ABCG5 | CAMKMT | DYNC2LI1 | LRPPRC | PREPL	ID2 | TMEM163	sit	17.6092	7.99446	0.00776045		C	G	0.046392	0.046392	9755	0.960244	0.109053	0.0146242	13.0654	5.15535	0.482488	5.79697	0.121917	0.10865	0.0165997
rs72796770	2	2p21	44083885	rs114818032	0.962197	FALSE	6	8.56807	0.127583	0.416438	0.022	0.892	+++++-	ABCG8 (0 kb, intron/Intron/MODIFIER); ABCG5 (18 kb); LRPPRC (30 kb); RNU6-1048P (36 kb); DYNC2LI1 (47 kb)	ABCG8:protein_coding(KNOWN); ABCG5:protein_coding(KNOWN); LRPPRC:protein_coding(KNOWN); RNU6-1048P:snRNA(KNOWN); DYNC2LI1:protein_coding(KNOWN)	ABCG8: ATP-binding cassette, sub-family G (WHITE), member 8 (0 kb)	-0.687767	-0.261392	1.478	0.414389	0.32	0.31	0.27	6	6	Motifs|PWM|IRF1|	NA	ABCG5 | CAMKMT | DYNC2LI1 | LRPPRC | PREPL	ID2 | TMEM163	sit	17.6092	7.99446	0.00776045		C	T	0.046392	0.046392	9755	0.960214	0.109066	0.0146242	13.0685	5.15264	0.482921	5.80182	0.12166	0.10865	0.0165997
rs72796768	2	2p21	44083804	rs114818032	0.962197	FALSE	6	8.56181	0.127871	0.416012	0.022	0.892	+++++-	ABCG8 (0 kb, intron/Intron/MODIFIER); ABCG5 (18 kb); LRPPRC (30 kb); RNU6-1048P (36 kb); DYNC2LI1 (47 kb)	ABCG8:protein_coding(KNOWN); ABCG5:protein_coding(KNOWN); LRPPRC:protein_coding(KNOWN); RNU6-1048P:snRNA(KNOWN); DYNC2LI1:protein_coding(KNOWN)	ABCG8: ATP-binding cassette, sub-family G (WHITE), member 8 (0 kb)	-0.410312	-0.231754	2.222	0.31647	0.22	0.24	0.25	7	7		NA	ABCG5 | CAMKMT | DYNC2LI1 | LRPPRC | PREPL	ID2 | TMEM163	sit	17.6037	7.99815	0.00775795		G	A	0.046406	0.046406	9755	0.960446	0.109025	0.0146242	13.0593	5.16076	0.481622	5.78729	0.12243	0.10865	0.0165938
rs72798807	2	2p21	44092770	rs114818032	0.955641	FALSE	6	6.90649	0.227688	0.276044	0.0197	0.858	++++++	ABCG8 (0 kb, intron/Intron/MODIFIER); LRPPRC (21 kb); ABCG5 (27 kb); RNU6-1048P (27 kb)	ABCG8:protein_coding(KNOWN); LRPPRC:protein_coding(KNOWN); ABCG5:protein_coding(KNOWN); RNU6-1048P:snRNA(KNOWN)	ABCG8: ATP-binding cassette, sub-family G (WHITE), member 8 (0 kb)	-0.31423	-0.214237	1.987	0.253078	0.26	0.21	0.17	7	7		NA	ABCG5 | CAMKMT | DYNC2LI1 | LRPPRC | PREPL	ID2 | TMEM163	sit	17.6002	10.3947	0.00775432		A	C	0.0437551	0.0437551	9755	0.943125	0.112306	0.0150171	13.1404	4.91541	0.488234	5.86205	0.118518	0.110497	0.0172256
rs113723868	2	2p21	44084052	rs114818032	0.962197	FALSE	6	8.58253	0.12692	0.417421	0.022	0.892	+++++-	ABCG8 (0 kb, intron/Intron/MODIFIER); ABCG5 (18 kb); LRPPRC (30 kb); RNU6-1048P (36 kb); DYNC2LI1 (47 kb)	ABCG8:protein_coding(KNOWN); ABCG5:protein_coding(KNOWN); LRPPRC:protein_coding(KNOWN); RNU6-1048P:snRNA(KNOWN); DYNC2LI1:protein_coding(KNOWN)	ABCG8: ATP-binding cassette, sub-family G (WHITE), member 8 (0 kb)	-0.702519	-0.269667	0.619	0.209147	0.34	0.31	0.21	7	7		NA	ABCG5 | CAMKMT | DYNC2LI1 | LRPPRC | PREPL	ID2 | TMEM163	sit	17.5986	7.97183	0.00775564		C	T	0.0463595	0.0463595	9755	0.959704	0.109074	0.0146347	13.0526	5.13082	0.484005	5.81401	0.121018	0.108721	0.0166094
rs72798808	2	2p21	44092777	rs114818032	0.955641	FALSE	6	6.88934	0.229002	0.274241	0.0197	0.858	++++++	ABCG8 (0 kb, intron/Intron/MODIFIER); LRPPRC (21 kb); ABCG5 (27 kb); RNU6-1048P (27 kb)	ABCG8:protein_coding(KNOWN); LRPPRC:protein_coding(KNOWN); ABCG5:protein_coding(KNOWN); RNU6-1048P:snRNA(KNOWN)	ABCG8: ATP-binding cassette, sub-family G (WHITE), member 8 (0 kb)	-0.811599	-0.282907	1.102	0.27119	0.26	0.23	0.16	7	7		NA	ABCG5 | CAMKMT | DYNC2LI1 | LRPPRC | PREPL	ID2 | TMEM163	sit	17.5931	10.4264	0.00775106		T	C	0.0437551	0.0437551	9755	0.94364	0.112245	0.0150171	13.127	4.93009	0.485925	5.83573	0.119882	0.110423	0.0172207
rs60782591	2	2p21	44084180	rs114818032	0.962197	FALSE	6	8.58639	0.126743	0.417683	0.022	0.892	+++++-	ABCG8 (0 kb, intron/Intron/MODIFIER); ABCG5 (18 kb); LRPPRC (29 kb); RNU6-1048P (36 kb); DYNC2LI1 (47 kb)	ABCG8:protein_coding(KNOWN); ABCG5:protein_coding(KNOWN); LRPPRC:protein_coding(KNOWN); RNU6-1048P:snRNA(KNOWN); DYNC2LI1:protein_coding(KNOWN)	ABCG8: ATP-binding cassette, sub-family G (WHITE), member 8 (0 kb)	-0.390186	-0.231851	2.472	0.380823	0.3	0.26	0.14	6	6		NA	ABCG5 | CAMKMT | DYNC2LI1 | LRPPRC | PREPL	ID2 | TMEM163	sit	17.5923	7.96328	0.00775278		A	C	0.0463267	0.0463267	9755	0.959227	0.109095	0.0146401	13.0481	5.11636	0.485077	5.82612	0.120383	0.10873	0.0166153
rs72796773	2	2p21	44085012	rs114818032	0.962197	FALSE	6	8.63911	0.124354	0.421236	0.022	0.892	+++++-	ABCG8 (0 kb, intron/Intron/MODIFIER); ABCG5 (19 kb); LRPPRC (29 kb); RNU6-1048P (35 kb); DYNC2LI1 (48 kb)	ABCG8:protein_coding(KNOWN); ABCG5:protein_coding(KNOWN); LRPPRC:protein_coding(KNOWN); RNU6-1048P:snRNA(KNOWN); DYNC2LI1:protein_coding(KNOWN)	ABCG8: ATP-binding cassette, sub-family G (WHITE), member 8 (0 kb)	-0.8343	-0.284717	0.053	0.365266	0.33	0.22	0.12	7	7		NA	ABCG5 | CAMKMT | DYNC2LI1 | LRPPRC | PREPL	ID2 | TMEM163	sit	17.5639	7.88853	0.00773977		A	G	0.0461823	0.0461823	9755	0.95711	0.109225	0.0146712	13.0251	5.02852	0.491971	5.90517	0.116316	0.108887	0.0166615
rs60206887	2	2p21	44085244	rs114818032	0.962197	FALSE	6	8.64984	0.123873	0.421955	0.022	0.892	+++++-	ABCG8 (0 kb, intron/Intron/MODIFIER); ABCG5 (19 kb); LRPPRC (28 kb); RNU6-1048P (35 kb); DYNC2LI1 (48 kb)	ABCG8:protein_coding(KNOWN); ABCG5:protein_coding(KNOWN); LRPPRC:protein_coding(KNOWN); RNU6-1048P:snRNA(KNOWN); DYNC2LI1:protein_coding(KNOWN)	ABCG8: ATP-binding cassette, sub-family G (WHITE), member 8 (0 kb)	-0.068088	-0.170561	7.388	0.717425	0.26	0.24	0.16	7	7		NA	ABCG5 | CAMKMT | DYNC2LI1 | LRPPRC | PREPL	ID2 | TMEM163	sit	17.546	7.86655	0.0077316		G	A	0.0461358	0.0461358	9755	0.956652	0.109273	0.0146762	13.0276	5.01823	0.493112	5.91846	0.115645	0.108901	0.0166767
rs115296690	2	2p21	44092329	rs114818032	1	FALSE	6	8.17251	0.146981	0.388193	0.022	0.875	+++++-	ABCG8 (0 kb, intron/Intron/MODIFIER); LRPPRC (21 kb); ABCG5 (26 kb); RNU6-1048P (27 kb)	ABCG8:protein_coding(KNOWN); LRPPRC:protein_coding(KNOWN); ABCG5:protein_coding(KNOWN); RNU6-1048P:snRNA(KNOWN)	ABCG8: ATP-binding cassette, sub-family G (WHITE), member 8 (0 kb)	-0.361072	-0.226528	1.259	0.233868	0.28	0.22	0.1	7	7		NA	ABCG5 | CAMKMT | DYNC2LI1 | LRPPRC | PREPL	ID2 | TMEM163	sit	17.5459	8.30875	0.00773325		T	C	0.0452953	0.0452953	9755	0.957614	0.111432	0.0146936	13.4827	5.74113	0.430423	5.26707	0.153254	0.111435	0.0167771
rs61492950	2	2p21	44085094	rs114818032	0.962197	FALSE	6	8.63997	0.124315	0.421294	0.022	0.892	+++++-	ABCG8 (0 kb, intron/Intron/MODIFIER); ABCG5 (19 kb); LRPPRC (29 kb); RNU6-1048P (35 kb); DYNC2LI1 (48 kb)	ABCG8:protein_coding(KNOWN); ABCG5:protein_coding(KNOWN); LRPPRC:protein_coding(KNOWN); RNU6-1048P:snRNA(KNOWN); DYNC2LI1:protein_coding(KNOWN)	ABCG8: ATP-binding cassette, sub-family G (WHITE), member 8 (0 kb)	-0.928463	-0.302295	0.48	0.302494	0.3	0.22	0.15	7	7		NA	ABCG5 | CAMKMT | DYNC2LI1 | LRPPRC | PREPL	ID2 | TMEM163	sit	17.5378	7.87239	0.00772781		T	G	0.0461683	0.0461683	9755	0.95655	0.109211	0.0146762	13.0136	5.02018	0.492095	5.90662	0.116243	0.108897	0.0166615
rs57452597	2	2p21	44085541	rs114818032	0.962197	FALSE	6	8.66943	0.122999	0.423261	0.022	0.892	+++++-	ABCG8 (0 kb, intron/Intron/MODIFIER); ABCG5 (20 kb); LRPPRC (28 kb); RNU6-1048P (34 kb); DYNC2LI1 (48 kb)	ABCG8:protein_coding(KNOWN); ABCG5:protein_coding(KNOWN); LRPPRC:protein_coding(KNOWN); RNU6-1048P:snRNA(KNOWN); DYNC2LI1:protein_coding(KNOWN)	ABCG8: ATP-binding cassette, sub-family G (WHITE), member 8 (0 kb)	-0.389072	-0.226425	2.408	0.38363	0.34	0.25	0.17	7	7		NA	ABCG5 | CAMKMT | DYNC2LI1 | LRPPRC | PREPL	ID2 | TMEM163	sit	17.5373	7.84035	0.00772766		T	C	0.0460892	0.0460892	9755	0.956193	0.109297	0.0146864	13.0158	4.98097	0.495966	5.95198	0.11397	0.108946	0.0166824
rs76464523	2	2p21	44097642	rs114818032	1	FALSE	6	8.30182	0.140368	0.397722	0.022	0.869	+++++-	ABCG8 (0 kb, intron/Intron/MODIFIER); LRPPRC (16 kb); RNU6-1048P (22 kb); ABCG5 (32 kb)	ABCG8:protein_coding(KNOWN); LRPPRC:protein_coding(KNOWN); RNU6-1048P:snRNA(KNOWN); ABCG5:protein_coding(KNOWN)	ABCG8: ATP-binding cassette, sub-family G (WHITE), member 8 (0 kb)	-0.913079	-0.301543	1.668	0.424455	0.26	0.41	0.22	6	6	Motifs|PWM|PRDM1|	NA	ABCG5 | CAMKMT | DYNC2LI1 | LRPPRC | PREPL	ID2 | TMEM163	sit	17.531	8.08501	0.00772673		A	C	0.0458549	0.0458549	9755	0.955002	0.109489	0.0145949	13.2098	5.48214	0.441056	5.36726	0.146797	0.110681	0.0166813
rs56792518	2	2p21	44085646	rs114818032	0.962197	FALSE	6	8.67123	0.122918	0.423381	0.022	0.892	+++++-	ABCG8 (0 kb, intron/Intron/MODIFIER); ABCG5 (20 kb); LRPPRC (28 kb); RNU6-1048P (34 kb); DYNC2LI1 (48 kb)	ABCG8:protein_coding(KNOWN); ABCG5:protein_coding(KNOWN); LRPPRC:protein_coding(KNOWN); RNU6-1048P:snRNA(KNOWN); DYNC2LI1:protein_coding(KNOWN)	ABCG8: ATP-binding cassette, sub-family G (WHITE), member 8 (0 kb)	-0.29584	-0.212668	3.219	0.478437	0.31	0.33	0.24	7	7		NA	ABCG5 | CAMKMT | DYNC2LI1 | LRPPRC | PREPL	ID2 | TMEM163	sit	17.5273	7.83229	0.00772308		C	T	0.0460708	0.0460708	9755	0.956076	0.109304	0.0146917	13.0085	4.96774	0.496791	5.96173	0.113487	0.108968	0.0166919
rs72796751	2	2p21	44080967	rs114818032	0.957296	FALSE	6	8.58934	0.126609	0.417883	0.022	0.888	+++++-	ABCG8 (0 kb, intron/Intron/MODIFIER); ABCG5 (15 kb); LRPPRC (33 kb); RNU6-1048P (39 kb); DYNC2LI1 (44 kb)	ABCG8:protein_coding(KNOWN); ABCG5:protein_coding(KNOWN); LRPPRC:protein_coding(KNOWN); RNU6-1048P:snRNA(KNOWN); DYNC2LI1:protein_coding(KNOWN)	ABCG8: ATP-binding cassette, sub-family G (WHITE), member 8 (0 kb)	-0.574137	-0.259539	0.165	0.483304	0.25	0.18	0.15	5	5	Motifs|PWM|Zfp691|, Chromatin_Structure|DNase-seq|Lhcnm2|Diff4d, Chromatin_Structure|DNase-seq|Lhcnm2|, Chromatin_Structure|DNase-seq|Gm12892|, Chromatin_Structure|DNase-seq|Hepatocytes|, Chromatin_Structure|DNase-seq|Lncap|, Chromatin_Structure|DNase-seq|Ips|, Chromatin_Structure|DNase-seq|Hsmmt|, Chromatin_Structure|DNase-seq|Hsmm|	NA	ABCG5 | CAMKMT | DYNC2LI1 | LRPPRC | PREPL	ID2 | TMEM163	sit	17.5262	7.92683	0.00772277		A	G	0.0468479	0.0468479	9755	0.974241	0.108177	0.0144953	13.085	5.28913	0.471109	5.67225	0.128692	0.108108	0.0164124
rs72798815	2	2p21	44095332	rs114818032	1	FALSE	6	8.31649	0.139634	0.398785	0.022	0.874	+++++-	ABCG8 (0 kb, intron/Intron/MODIFIER); LRPPRC (18 kb); RNU6-1048P (24 kb); ABCG5 (29 kb)	ABCG8:protein_coding(KNOWN); LRPPRC:protein_coding(KNOWN); RNU6-1048P:snRNA(KNOWN); ABCG5:protein_coding(KNOWN)	ABCG8: ATP-binding cassette, sub-family G (WHITE), member 8 (0 kb)	-0.233796	-0.208131	1.922	0.464971	0.27	0.38	0.21	6	6	Motifs|PWM|MEIS1|	NA	ABCG5 | CAMKMT | DYNC2LI1 | LRPPRC | PREPL	ID2 | TMEM163	sit	17.5206	8.11382	0.00772218		G	A	0.0452755	0.0452755	9755	0.957156	0.111018	0.014718	13.3467	5.71621	0.429336	5.25704	0.153915	0.111258	0.0167994
rs58245941	2	2p21	44085706	rs114818032	0.962197	FALSE	6	8.67366	0.122811	0.423542	0.022	0.892	+++++-	ABCG8 (0 kb, intron/Intron/MODIFIER); ABCG5 (20 kb); LRPPRC (28 kb); RNU6-1048P (34 kb); DYNC2LI1 (49 kb)	ABCG8:protein_coding(KNOWN); ABCG5:protein_coding(KNOWN); LRPPRC:protein_coding(KNOWN); RNU6-1048P:snRNA(KNOWN); DYNC2LI1:protein_coding(KNOWN)	ABCG8: ATP-binding cassette, sub-family G (WHITE), member 8 (0 kb)	-0.748688	-0.2744	1.172	0.25863	0.28	0.25	0.18	7	7		NA	ABCG5 | CAMKMT | DYNC2LI1 | LRPPRC | PREPL	ID2 | TMEM163	sit	17.5143	7.82247	0.00771713		A	C	0.0460566	0.0460566	9755	0.955922	0.109298	0.0146966	12.9991	4.9699	0.496039	5.95284	0.113927	0.108983	0.0166919
rs146747018	2	2p21	44092341	rs114818032	1	FALSE	6	8.16211	0.147525	0.387414	0.022	0.875	+++++-	ABCG8 (0 kb, intron/Intron/MODIFIER); LRPPRC (21 kb); ABCG5 (26 kb); RNU6-1048P (27 kb)	ABCG8:protein_coding(KNOWN); LRPPRC:protein_coding(KNOWN); ABCG5:protein_coding(KNOWN); RNU6-1048P:snRNA(KNOWN)	ABCG8: ATP-binding cassette, sub-family G (WHITE), member 8 (0 kb)	-0.734282	-0.280718	0.593	0.517415	0.25	0.21	0.07	7	7		NA	ABCG5 | CAMKMT | DYNC2LI1 | LRPPRC | PREPL	ID2 | TMEM163	sit	17.4992	8.29296	0.00771177		G	A	0.0451616	0.0451616	9755	0.95675	0.111404	0.0147029	13.4603	5.73492	0.429469	5.25826	0.153834	0.111465	0.0167824
rs72796775	2	2p21	44085988	rs114818032	0.962197	FALSE	6	8.68477	0.122318	0.424279	0.022	0.892	+++++-	ABCG8 (0 kb, intron/Intron/MODIFIER); ABCG5 (20 kb); LRPPRC (28 kb); RNU6-1048P (34 kb); DYNC2LI1 (49 kb)	ABCG8:protein_coding(KNOWN); ABCG5:protein_coding(KNOWN); LRPPRC:protein_coding(KNOWN); RNU6-1048P:snRNA(KNOWN); DYNC2LI1:protein_coding(KNOWN)	ABCG8: ATP-binding cassette, sub-family G (WHITE), member 8 (0 kb)	-0.890365	-0.298298	0.029	0.118619	0.34	0.19	0.19	7	7		NA	ABCG5 | CAMKMT | DYNC2LI1 | LRPPRC | PREPL	ID2 | TMEM163	sit	17.4966	7.80044	0.00770897		C	A	0.0460243	0.0460243	9755	0.955564	0.109323	0.0147018	12.9956	4.94063	0.498643	5.98376	0.112403	0.10899	0.0167069
rs72796777	2	2p21	44086221	rs114818032	0.962197	FALSE	6	8.69481	0.121874	0.424944	0.022	0.892	+++++-	ABCG8 (0 kb, intron/Intron/MODIFIER); ABCG5 (20 kb); LRPPRC (27 kb); RNU6-1048P (34 kb); DYNC2LI1 (49 kb)	ABCG8:protein_coding(KNOWN); ABCG5:protein_coding(KNOWN); LRPPRC:protein_coding(KNOWN); RNU6-1048P:snRNA(KNOWN); DYNC2LI1:protein_coding(KNOWN)	ABCG8: ATP-binding cassette, sub-family G (WHITE), member 8 (0 kb)	-0.704758	-0.267441	0.2	0.16635	0.34	0.22	0.14	7	7		NA	ABCG5 | CAMKMT | DYNC2LI1 | LRPPRC | PREPL	ID2 | TMEM163	sit	17.491	7.78651	0.00770646		A	C	0.0459774	0.0459774	9755	0.95542	0.109333	0.0147067	12.9898	4.92519	0.499817	5.9978	0.111717	0.109005	0.0167126
rs72796776	2	2p21	44086127	rs114818032	0.962197	FALSE	6	8.68996	0.122088	0.424623	0.022	0.892	+++++-	ABCG8 (0 kb, intron/Intron/MODIFIER); ABCG5 (20 kb); LRPPRC (28 kb); RNU6-1048P (34 kb); DYNC2LI1 (49 kb)	ABCG8:protein_coding(KNOWN); ABCG5:protein_coding(KNOWN); LRPPRC:protein_coding(KNOWN); RNU6-1048P:snRNA(KNOWN); DYNC2LI1:protein_coding(KNOWN)	ABCG8: ATP-binding cassette, sub-family G (WHITE), member 8 (0 kb)	-0.891176	-0.295334	2.894	0.396304	0.33	0.2	0.13	6	6	Motifs|PWM|SMAD|	NA	ABCG5 | CAMKMT | DYNC2LI1 | LRPPRC | PREPL	ID2 | TMEM163	sit	17.4895	7.7905	0.0077057		A	C	0.0459914	0.0459914	9755	0.955465	0.109329	0.0147067	12.9891	4.93839	0.49849	5.98194	0.112492	0.108981	0.0167126
rs72796750	2	2p21	44080887	rs114818032	1	FALSE	6	8.37074	0.136952	0.402681	0.022	0.896	+++++-	ABCG8 (0 kb, intron/Intron/MODIFIER); ABCG5 (15 kb); LRPPRC (33 kb); RNU6-1048P (39 kb); DYNC2LI1 (44 kb)	ABCG8:protein_coding(KNOWN); ABCG5:protein_coding(KNOWN); LRPPRC:protein_coding(KNOWN); RNU6-1048P:snRNA(KNOWN); DYNC2LI1:protein_coding(KNOWN)	ABCG8: ATP-binding cassette, sub-family G (WHITE), member 8 (0 kb)	-0.0843222	-0.181764	3.187	0.429576	0.2	0.16	0.17	5	5	Motifs|PWM|TBX15|, Motifs|Footprinting|TBX15|Hsmmt, Chromatin_Structure|DNase-seq|Lhcnm2|Diff4d, Chromatin_Structure|DNase-seq|Lhcnm2|, Chromatin_Structure|DNase-seq|Gm12892|, Chromatin_Structure|DNase-seq|Hepatocytes|, Chromatin_Structure|DNase-seq|Lncap|, Chromatin_Structure|DNase-seq|Hsmmt|, Chromatin_Structure|DNase-seq|Hsmm|	NA	ABCG5 | CAMKMT | DYNC2LI1 | LRPPRC | PREPL	ID2 | TMEM163	sit	17.4869	8.16241	0.00770479		C	T	0.0467967	0.0467967	9755	0.977618	0.107985	0.0144899	13.0506	5.48774	0.451307	5.46754	0.140593	0.107999	0.0163913
rs79912906	2	2p21	44080638	rs114818032	1	FALSE	6	8.32039	0.13944	0.399067	0.022	0.896	+++++-	ABCG8 (0 kb, intron/Intron/MODIFIER); ABCG5 (15 kb); LRPPRC (33 kb); RNU6-1048P (39 kb); DYNC2LI1 (43 kb)	ABCG8:protein_coding(KNOWN); ABCG5:protein_coding(KNOWN); LRPPRC:protein_coding(KNOWN); RNU6-1048P:snRNA(KNOWN); DYNC2LI1:protein_coding(KNOWN)	ABCG8: ATP-binding cassette, sub-family G (WHITE), member 8 (0 kb)	-0.0987931	-0.188148	1.502	0.584168	0.12	0.24	0.23	5	5	Chromatin_Structure|DNase-seq|Monocd14|, Chromatin_Structure|DNase-seq|Osteobl|, Chromatin_Structure|DNase-seq|Monocd14ro1746|, Chromatin_Structure|DNase-seq|Fibrobl|, Chromatin_Structure|FAIRE|Urotsa|	NA	ABCG5 | CAMKMT | DYNC2LI1 | LRPPRC | PREPL	ID2 | TMEM163	sit	17.484	8.22368	0.00770346		A	G	0.0468768	0.0468768	9755	0.980129	0.107772	0.014461	13.051	5.57332	0.44399	5.39559	0.145019	0.107707	0.0163576
chr2:44080680:I	2	2p21	44080680	rs114818032	1	FALSE	6	8.32608	0.139157	0.399478	0.022	0.896	+++++-	ABCG8 (0 kb, intron/Intron/MODIFIER); ABCG5 (15 kb); LRPPRC (33 kb); RNU6-1048P (39 kb); DYNC2LI1 (44 kb)	ABCG8:protein_coding(KNOWN); ABCG5:protein_coding(KNOWN); LRPPRC:protein_coding(KNOWN); RNU6-1048P:snRNA(KNOWN); DYNC2LI1:protein_coding(KNOWN)	ABCG8: ATP-binding cassette, sub-family G (WHITE), member 8 (0 kb)			1.719					5	5		NA	ABCG5 | CAMKMT | DYNC2LI1 | LRPPRC | PREPL	ID2 | TMEM163	sit	17.4819	8.21458	0.00770252		TA	T	0.0468625	0.0468625	9755	0.979565	0.107816	0.014461	13.0611	5.56627	0.445183	5.40719	0.144296	0.107755	0.0163576
rs72796748	2	2p21	44080310	rs114818032	1	FALSE	6	8.25041	0.142964	0.39397	0.022	0.896	+++++-	ABCG8 (0 kb, intron/Intron/MODIFIER); ABCG5 (14 kb); LRPPRC (33 kb); RNU6-1048P (40 kb); DYNC2LI1 (43 kb)	ABCG8:protein_coding(KNOWN); ABCG5:protein_coding(KNOWN); LRPPRC:protein_coding(KNOWN); RNU6-1048P:snRNA(KNOWN); DYNC2LI1:protein_coding(KNOWN)	ABCG8: ATP-binding cassette, sub-family G (WHITE), member 8 (0 kb)	0.107737	-0.157628	3.424	0.367839	0.27	0.29	0.27	5	5	Chromatin_Structure|DNase-seq|Chorion|, Chromatin_Structure|DNase-seq|8988t|, Chromatin_Structure|DNase-seq|Panislets|, Chromatin_Structure|DNase-seq|Medullo|	NA	ABCG5 | CAMKMT | DYNC2LI1 | LRPPRC | PREPL	ID2 | TMEM163	sit	17.4815	8.31068	0.00770236		T	C	0.0469911	0.0469911	9755	0.983142	0.107465	0.0144262	13.0403	5.69746	0.432866	5.28976	0.151768	0.107315	0.0163065
rs72796755	2	2p21	44081250	rs114818032	1	FALSE	6	8.42652	0.134243	0.406635	0.022	0.896	+++++-	ABCG8 (0 kb, intron/Intron/MODIFIER); ABCG5 (15 kb); LRPPRC (32 kb); RNU6-1048P (39 kb); DYNC2LI1 (44 kb)	ABCG8:protein_coding(KNOWN); ABCG5:protein_coding(KNOWN); LRPPRC:protein_coding(KNOWN); RNU6-1048P:snRNA(KNOWN); DYNC2LI1:protein_coding(KNOWN)	ABCG8: ATP-binding cassette, sub-family G (WHITE), member 8 (0 kb)	-0.0508389	-0.184694	3.298	0.647025	0.22	0.29	0.2	7	7		NA	ABCG5 | CAMKMT | DYNC2LI1 | LRPPRC | PREPL	ID2 | TMEM163	sit	17.4783	8.08949	0.0077008		G	A	0.0466837	0.0466837	9755	0.97508	0.108215	0.0145124	13.0647	5.40974	0.458914	5.54441	0.136007	0.10824	0.0164308
rs57839994	2	2p21	44081637	rs114818032	1	FALSE	6	8.46753	0.132282	0.409509	0.022	0.896	+++++-	ABCG8 (0 kb, intron/Intron/MODIFIER); ABCG5 (16 kb); LRPPRC (32 kb); RNU6-1048P (38 kb); DYNC2LI1 (44 kb)	ABCG8:protein_coding(KNOWN); ABCG5:protein_coding(KNOWN); LRPPRC:protein_coding(KNOWN); RNU6-1048P:snRNA(KNOWN); DYNC2LI1:protein_coding(KNOWN)	ABCG8: ATP-binding cassette, sub-family G (WHITE), member 8 (0 kb)	-0.629509	-0.259087	2.615	0.414676	0.22	0.15	0.18	7	7		NA	ABCG5 | CAMKMT | DYNC2LI1 | LRPPRC | PREPL	ID2 | TMEM163	sit	17.4777	8.04012	0.00770059		A	T	0.0466043	0.0466043	9755	0.973036	0.108371	0.0145348	13.0623	5.3449	0.464466	5.60189	0.13267	0.108424	0.0164637
rs72796749	2	2p21	44080715	rs114818032	1	FALSE	6	8.33516	0.138706	0.400131	0.022	0.896	+++++-	ABCG8 (0 kb, intron/Intron/MODIFIER); ABCG5 (15 kb); LRPPRC (33 kb); RNU6-1048P (39 kb); DYNC2LI1 (44 kb)	ABCG8:protein_coding(KNOWN); ABCG5:protein_coding(KNOWN); LRPPRC:protein_coding(KNOWN); RNU6-1048P:snRNA(KNOWN); DYNC2LI1:protein_coding(KNOWN)	ABCG8: ATP-binding cassette, sub-family G (WHITE), member 8 (0 kb)	0.00775451	-0.165845	3.227	0.630232	0.17	0.22	0.21	5	5	Chromatin_Structure|DNase-seq|Monocd14|, Chromatin_Structure|DNase-seq|Hmec|, Chromatin_Structure|DNase-seq|Osteobl|, Chromatin_Structure|DNase-seq|Monocd14ro1746|	NA	ABCG5 | CAMKMT | DYNC2LI1 | LRPPRC | PREPL	ID2 | TMEM163	sit	17.4767	8.20087	0.00770001		T	C	0.0468625	0.0468625	9755	0.97919	0.107853	0.014467	13.0593	5.54978	0.446495	5.42	0.143503	0.1078	0.0163639
rs72796747	2	2p21	44080242	rs114818032	1	FALSE	6	8.25265	0.14285	0.394134	0.022	0.897	+++++-	ABCG8 (0 kb, intron/Intron/MODIFIER); ABCG5 (14 kb); LRPPRC (33 kb); RNU6-1048P (40 kb); DYNC2LI1 (43 kb)	ABCG8:protein_coding(KNOWN); ABCG5:protein_coding(KNOWN); LRPPRC:protein_coding(KNOWN); RNU6-1048P:snRNA(KNOWN); DYNC2LI1:protein_coding(KNOWN)	ABCG8: ATP-binding cassette, sub-family G (WHITE), member 8 (0 kb)	0.0913343	-0.163606	9.418	0.872862	0.22	0.29	0.29	5	5	Chromatin_Structure|DNase-seq|Chorion|, Chromatin_Structure|DNase-seq|Stellate|, Chromatin_Structure|DNase-seq|Medullo|	NA	ABCG5 | CAMKMT | DYNC2LI1 | LRPPRC | PREPL	ID2 | TMEM163	sit	17.476	8.30478	0.00769985		G	A	0.046996	0.046996	9755	0.983007	0.107457	0.0144262	13.0383	5.6857	0.433778	5.29828	0.151214	0.107302	0.0163065
rs61145568	2	2p21	44081426	rs114818032	1	FALSE	6	8.44469	0.133371	0.407912	0.022	0.896	+++++-	ABCG8 (0 kb, intron/Intron/MODIFIER); ABCG5 (15 kb); LRPPRC (32 kb); RNU6-1048P (38 kb); DYNC2LI1 (44 kb)	ABCG8:protein_coding(KNOWN); ABCG5:protein_coding(KNOWN); LRPPRC:protein_coding(KNOWN); RNU6-1048P:snRNA(KNOWN); DYNC2LI1:protein_coding(KNOWN)	ABCG8: ATP-binding cassette, sub-family G (WHITE), member 8 (0 kb)	-0.153341	-0.199932	3.25	0.743576	0.28	0.26	0.26	7	7		NA	ABCG5 | CAMKMT | DYNC2LI1 | LRPPRC | PREPL	ID2 | TMEM163	sit	17.4741	8.06536	0.00769885		A	T	0.0466512	0.0466512	9755	0.971598	0.108286	0.0145236	13.0618	5.3782	0.461509	5.57112	0.134446	0.108324	0.0164473
rs113441172	2	2p21	44080339	rs114818032	1	FALSE	6	8.25347	0.142809	0.394194	0.022	0.896	+++++-	ABCG8 (0 kb, intron/Intron/MODIFIER); ABCG5 (14 kb); LRPPRC (33 kb); RNU6-1048P (39 kb); DYNC2LI1 (43 kb)	ABCG8:protein_coding(KNOWN); ABCG5:protein_coding(KNOWN); LRPPRC:protein_coding(KNOWN); RNU6-1048P:snRNA(KNOWN); DYNC2LI1:protein_coding(KNOWN)	ABCG8: ATP-binding cassette, sub-family G (WHITE), member 8 (0 kb)	-0.0394907	-0.178351	4.589	0.691438	0.3	0.29	0.32	5	5		NA	ABCG5 | CAMKMT | DYNC2LI1 | LRPPRC | PREPL	ID2 | TMEM163	sit	17.472	8.30135	0.00769799		A	T	0.0469899	0.0469899	9755	0.983005	0.10751	0.0144262	13.0505	5.69033	0.434062	5.30094	0.151042	0.107353	0.0163065
rs60633742	2	2p21	44082058	rs114818032	1	FALSE	6	8.50556	0.130487	0.412149	0.022	0.896	+++++-	ABCG8 (0 kb, intron/Intron/MODIFIER); ABCG5 (16 kb); LRPPRC (32 kb); RNU6-1048P (38 kb); DYNC2LI1 (45 kb)	ABCG8:protein_coding(KNOWN); ABCG5:protein_coding(KNOWN); LRPPRC:protein_coding(KNOWN); RNU6-1048P:snRNA(KNOWN); DYNC2LI1:protein_coding(KNOWN)	ABCG8: ATP-binding cassette, sub-family G (WHITE), member 8 (0 kb)	-0.320203	-0.220289	0.977	0.449527	0.12	0.34	0.28	7	7		NA	ABCG5 | CAMKMT | DYNC2LI1 | LRPPRC | PREPL	ID2 | TMEM163	sit	17.4677	7.9901	0.00769599		T	G	0.0465394	0.0465394	9755	0.971272	0.108494	0.0145569	13.0527	5.28426	0.469309	5.65301	0.129768	0.108615	0.0164963
rs72796754	2	2p21	44081180	rs114818032	1	FALSE	6	8.41167	0.13496	0.405587	0.022	0.896	+++++-	ABCG8 (0 kb, intron/Intron/MODIFIER); ABCG5 (15 kb); LRPPRC (32 kb); RNU6-1048P (39 kb); DYNC2LI1 (44 kb)	ABCG8:protein_coding(KNOWN); ABCG5:protein_coding(KNOWN); LRPPRC:protein_coding(KNOWN); RNU6-1048P:snRNA(KNOWN); DYNC2LI1:protein_coding(KNOWN)	ABCG8: ATP-binding cassette, sub-family G (WHITE), member 8 (0 kb)	-0.0194508	-0.183031	3.405	0.699477	0.22	0.23	0.27	5	5	Chromatin_Structure|DNase-seq|Th1|, Chromatin_Structure|DNase-seq|Th17|	NA	ABCG5 | CAMKMT | DYNC2LI1 | LRPPRC | PREPL	ID2 | TMEM163	sit	17.4667	8.09977	0.00769546		A	G	0.0467232	0.0467232	9755	0.975494	0.108181	0.0145124	13.057	5.42772	0.456854	5.52337	0.137247	0.108193	0.0164308
rs56728462	2	2p21	44081365	rs114818032	1	FALSE	6	8.4369	0.133744	0.407366	0.022	0.896	+++++-	ABCG8 (0 kb, intron/Intron/MODIFIER); ABCG5 (15 kb); LRPPRC (32 kb); RNU6-1048P (38 kb); DYNC2LI1 (44 kb)	ABCG8:protein_coding(KNOWN); ABCG5:protein_coding(KNOWN); LRPPRC:protein_coding(KNOWN); RNU6-1048P:snRNA(KNOWN); DYNC2LI1:protein_coding(KNOWN)	ABCG8: ATP-binding cassette, sub-family G (WHITE), member 8 (0 kb)	-0.172525	-0.195641	4.379	0.504242	0.29	0.25	0.3	7	7		NA	ABCG5 | CAMKMT | DYNC2LI1 | LRPPRC | PREPL	ID2 | TMEM163	sit	17.4644	8.06885	0.00769438		G	T	0.0466697	0.0466697	9755	0.974176	0.108243	0.0145236	13.052	5.38515	0.460322	5.55887	0.13516	0.108319	0.0164411
rs72798831	2	2p21	44097537	rs114818032	1	FALSE	6	8.32788	0.139067	0.399607	0.022	0.869	+++++-	ABCG8 (0 kb, intron/Intron/MODIFIER); LRPPRC (16 kb); RNU6-1048P (22 kb); ABCG5 (32 kb)	ABCG8:protein_coding(KNOWN); LRPPRC:protein_coding(KNOWN); RNU6-1048P:snRNA(KNOWN); ABCG5:protein_coding(KNOWN)	ABCG8: ATP-binding cassette, sub-family G (WHITE), member 8 (0 kb)	-0.920636	-0.300999	0.158	0.159505	0.27	0.34	0.22	7	7		NA	ABCG5 | CAMKMT | DYNC2LI1 | LRPPRC | PREPL	ID2 | TMEM163	sit	17.462	8.04465	0.00769501		T	G	0.0455981	0.0455981	9755	0.956838	0.109946	0.0146536	13.2136	5.49881	0.44077	5.36452	0.14697	0.110687	0.0167367
rs72798828	2	2p21	44096782	rs114818032	1	FALSE	6	8.3703	0.136974	0.40265	0.022	0.869	+++++-	ABCG8 (0 kb, intron/Intron/MODIFIER); LRPPRC (17 kb); RNU6-1048P (23 kb); ABCG5 (31 kb)	ABCG8:protein_coding(KNOWN); LRPPRC:protein_coding(KNOWN); RNU6-1048P:snRNA(KNOWN); ABCG5:protein_coding(KNOWN)	ABCG8: ATP-binding cassette, sub-family G (WHITE), member 8 (0 kb)	-0.348048	-0.222787	1.643	0.310724	0.3	0.4	0.24	7	7		NA	ABCG5 | CAMKMT | DYNC2LI1 | LRPPRC | PREPL	ID2 | TMEM163	sit	17.4613	8.00578	0.00769476		A	C	0.0454425	0.0454425	9755	0.958163	0.111046	0.0146882	13.4036	5.56384	0.439918	5.35635	0.147487	0.111128	0.0167699
rs58696060	2	2p21	44082118	rs114818032	1	FALSE	6	8.49964	0.130765	0.41174	0.022	0.896	+++++-	ABCG8 (0 kb, intron/Intron/MODIFIER); ABCG5 (16 kb); LRPPRC (32 kb); RNU6-1048P (38 kb); DYNC2LI1 (45 kb)	ABCG8:protein_coding(KNOWN); ABCG5:protein_coding(KNOWN); LRPPRC:protein_coding(KNOWN); RNU6-1048P:snRNA(KNOWN); DYNC2LI1:protein_coding(KNOWN)	ABCG8: ATP-binding cassette, sub-family G (WHITE), member 8 (0 kb)	-0.386201	-0.226539	0.869	0.570098	0.2	0.33	0.27	7	7		NA	ABCG5 | CAMKMT | DYNC2LI1 | LRPPRC | PREPL	ID2 | TMEM163	sit	17.4605	7.99227	0.00769264		T	C	0.0465394	0.0465394	9755	0.970864	0.10853	0.0145569	13.0611	5.28935	0.469326	5.65319	0.129758	0.108615	0.0164963
rs72796759	2	2p21	44082553	rs114818032	1	FALSE	6	8.55261	0.128296	0.415383	0.022	0.896	+++++-	ABCG8 (0 kb, intron/Intron/MODIFIER); ABCG5 (17 kb); LRPPRC (31 kb); RNU6-1048P (37 kb); DYNC2LI1 (45 kb)	ABCG8:protein_coding(KNOWN); ABCG5:protein_coding(KNOWN); LRPPRC:protein_coding(KNOWN); RNU6-1048P:snRNA(KNOWN); DYNC2LI1:protein_coding(KNOWN)	ABCG8: ATP-binding cassette, sub-family G (WHITE), member 8 (0 kb)	-0.409096	-0.225564	0.366	0.200842	0.3	0.24	0.2	5	5	Motifs|PWM|PRDM1|, Chromatin_Structure|DNase-seq|H7es|	NA	ABCG5 | CAMKMT | DYNC2LI1 | LRPPRC | PREPL	ID2 | TMEM163	sit	17.4593	7.93058	0.00769204		G	C	0.0464512	0.0464512	9755	0.967329	0.108671	0.0145787	13.0559	5.21481	0.475753	5.72249	0.125921	0.108819	0.0165286
rs72796758	2	2p21	44082309	rs114818032	1	FALSE	6	8.52819	0.129429	0.413709	0.022	0.896	+++++-	ABCG8 (0 kb, intron/Intron/MODIFIER); ABCG5 (16 kb); LRPPRC (31 kb); RNU6-1048P (38 kb); DYNC2LI1 (45 kb)	ABCG8:protein_coding(KNOWN); ABCG5:protein_coding(KNOWN); LRPPRC:protein_coding(KNOWN); RNU6-1048P:snRNA(KNOWN); DYNC2LI1:protein_coding(KNOWN)	ABCG8: ATP-binding cassette, sub-family G (WHITE), member 8 (0 kb)	-0.351769	-0.216906	0.595	0.338479	0.25	0.26	0.15	7	7		NA	ABCG5 | CAMKMT | DYNC2LI1 | LRPPRC | PREPL	ID2 | TMEM163	sit	17.4572	7.95731	0.0076911		G	C	0.0464926	0.0464926	9755	0.970322	0.108575	0.0145678	13.0527	5.25037	0.472354	5.68563	0.127948	0.108707	0.0165125
rs72796778	2	2p21	44086223	rs114818032	0.962197	FALSE	6	9.44189	0.0926847	0.470445	0.022	0.891	+++++-	ABCG8 (0 kb, intron/Intron/MODIFIER); ABCG5 (20 kb); LRPPRC (27 kb); RNU6-1048P (34 kb); DYNC2LI1 (49 kb)	ABCG8:protein_coding(KNOWN); ABCG5:protein_coding(KNOWN); LRPPRC:protein_coding(KNOWN); RNU6-1048P:snRNA(KNOWN); DYNC2LI1:protein_coding(KNOWN)	ABCG8: ATP-binding cassette, sub-family G (WHITE), member 8 (0 kb)	-0.897728	-0.297006	0.298	0.291475	0.32	0.18	0.16	7	7		NA	ABCG5 | CAMKMT | DYNC2LI1 | LRPPRC | PREPL	ID2 | TMEM163	sit	17.4516	7.02506	0.00768774		C	G	0.0460611	0.0460611	9755	0.954457	0.109372	0.014691	13.0256	4.51855	0.542057	6.55103	0.0876715	0.109164	0.0166928
rs72798829	2	2p21	44097270	rs114818032	1	FALSE	6	8.3669	0.137141	0.402407	0.022	0.869	+++++-	ABCG8 (0 kb, intron/Intron/MODIFIER); LRPPRC (16 kb); RNU6-1048P (23 kb); ABCG5 (31 kb)	ABCG8:protein_coding(KNOWN); LRPPRC:protein_coding(KNOWN); RNU6-1048P:snRNA(KNOWN); ABCG5:protein_coding(KNOWN)	ABCG8: ATP-binding cassette, sub-family G (WHITE), member 8 (0 kb)	-0.882148	-0.295584	0.029	0.312975	0.25	0.36	0.14	7	7		NA	ABCG5 | CAMKMT | DYNC2LI1 | LRPPRC | PREPL	ID2 | TMEM163	sit	17.4505	8.00263	0.00768991		T	G	0.0454439	0.0454439	9755	0.958241	0.111058	0.0146882	13.4065	5.55918	0.440516	5.36208	0.147124	0.111143	0.0167699
rs114553753	2	2p21	44092618	rs114818032	1	FALSE	6	8.23005	0.144004	0.392471	0.022	0.874	+++++-	ABCG8 (0 kb, intron/Intron/MODIFIER); LRPPRC (21 kb); ABCG5 (27 kb); RNU6-1048P (27 kb)	ABCG8:protein_coding(KNOWN); LRPPRC:protein_coding(KNOWN); ABCG5:protein_coding(KNOWN); RNU6-1048P:snRNA(KNOWN)	ABCG8: ATP-binding cassette, sub-family G (WHITE), member 8 (0 kb)	-0.810347	-0.273791	2.247	0.239413	0.26	0.26	0.15	6	6	Motifs|PWM|PRDM1|	NA	ABCG5 | CAMKMT | DYNC2LI1 | LRPPRC | PREPL	ID2 | TMEM163	sit	17.4426	8.19056	0.00768622		A	C	0.0453714	0.0453714	9755	0.959242	0.111366	0.0146936	13.4675	5.74492	0.429199	5.25577	0.153998	0.111361	0.0167771
rs72798806	2	2p21	44092626	rs114818032	1	FALSE	6	8.22888	0.144065	0.392384	0.022	0.874	+++++-	ABCG8 (0 kb, intron/Intron/MODIFIER); LRPPRC (21 kb); ABCG5 (27 kb); RNU6-1048P (27 kb)	ABCG8:protein_coding(KNOWN); LRPPRC:protein_coding(KNOWN); ABCG5:protein_coding(KNOWN); RNU6-1048P:snRNA(KNOWN)	ABCG8: ATP-binding cassette, sub-family G (WHITE), member 8 (0 kb)	-0.361979	-0.220323	0.646	0.265034	0.27	0.25	0.15	6	6	Motifs|PWM|PRDM1|	NA	ABCG5 | CAMKMT | DYNC2LI1 | LRPPRC | PREPL	ID2 | TMEM163	sit	17.4392	8.19	0.0076846		G	C	0.0453714	0.0453714	9755	0.959203	0.111366	0.0146936	13.4675	5.74492	0.429199	5.25577	0.153998	0.111355	0.0167771
rs72798820	2	2p21	44095864	rs114818032	1	FALSE	6	8.22844	0.144087	0.392351	0.022	0.874	+++++-	ABCG8 (0 kb, intron/Intron/MODIFIER); LRPPRC (18 kb); RNU6-1048P (24 kb); ABCG5 (30 kb)	ABCG8:protein_coding(KNOWN); LRPPRC:protein_coding(KNOWN); RNU6-1048P:snRNA(KNOWN); ABCG5:protein_coding(KNOWN)	ABCG8: ATP-binding cassette, sub-family G (WHITE), member 8 (0 kb)	-0.820838	-0.276032	3.807	0.52085	0.22	0.34	0.21	6	6	Motifs|PWM|Sox7|, Motifs|PWM|Cart-1|, Motifs|PWM|RBP-Jkappa|, Chromatin_Structure|FAIRE|A549|	NA	ABCG5 | CAMKMT | DYNC2LI1 | LRPPRC | PREPL	ID2 | TMEM163	sit	17.4355	8.18751	0.00768289		T	C	0.0453794	0.0453794	9755	0.958911	0.111353	0.0146936	13.4646	5.74992	0.428579	5.25007	0.154375	0.111364	0.0167771
rs72798819	2	2p21	44095750	rs114818032	1	FALSE	6	8.22843	0.144088	0.392351	0.022	0.874	+++++-	ABCG8 (0 kb, intron/Intron/MODIFIER); LRPPRC (18 kb); RNU6-1048P (24 kb); ABCG5 (30 kb)	ABCG8:protein_coding(KNOWN); LRPPRC:protein_coding(KNOWN); RNU6-1048P:snRNA(KNOWN); ABCG5:protein_coding(KNOWN)	ABCG8: ATP-binding cassette, sub-family G (WHITE), member 8 (0 kb)	-0.242965	-0.203015	1.487	0.283465	0.27	0.4	0.24	6	6	Motifs|PWM|Zbtb12|, Chromatin_Structure|FAIRE|A549|	NA	ABCG5 | CAMKMT | DYNC2LI1 | LRPPRC | PREPL	ID2 | TMEM163	sit	17.4354	8.18743	0.0076828		A	G	0.045379	0.045379	9755	0.958896	0.111353	0.0146936	13.4646	5.74992	0.428579	5.25007	0.154375	0.111364	0.0167771
rs72798817	2	2p21	44095476	rs114818032	1	FALSE	6	8.22855	0.144082	0.392359	0.022	0.874	+++++-	ABCG8 (0 kb, intron/Intron/MODIFIER); LRPPRC (18 kb); RNU6-1048P (24 kb); ABCG5 (29 kb)	ABCG8:protein_coding(KNOWN); LRPPRC:protein_coding(KNOWN); RNU6-1048P:snRNA(KNOWN); ABCG5:protein_coding(KNOWN)	ABCG8: ATP-binding cassette, sub-family G (WHITE), member 8 (0 kb)	-0.276727	-0.217696	1.096	0.332611	0.32	0.35	0.23	7	7		NA	ABCG5 | CAMKMT | DYNC2LI1 | LRPPRC | PREPL	ID2 | TMEM163	sit	17.4348	8.18697	0.0076826		A	G	0.0453782	0.0453782	9755	0.958867	0.111366	0.0146936	13.4675	5.74492	0.429199	5.25577	0.153998	0.111384	0.0167771
rs72798818	2	2p21	44095486	rs114818032	1	FALSE	6	8.22857	0.144081	0.392361	0.022	0.874	+++++-	ABCG8 (0 kb, intron/Intron/MODIFIER); LRPPRC (18 kb); RNU6-1048P (24 kb); ABCG5 (29 kb)	ABCG8:protein_coding(KNOWN); LRPPRC:protein_coding(KNOWN); RNU6-1048P:snRNA(KNOWN); ABCG5:protein_coding(KNOWN)	ABCG8: ATP-binding cassette, sub-family G (WHITE), member 8 (0 kb)	-0.86446	-0.305833	0.189	0.530989	0.34	0.44	0.31	7	7		NA	ABCG5 | CAMKMT | DYNC2LI1 | LRPPRC | PREPL	ID2 | TMEM163	sit	17.4348	8.18693	0.0076826		C	T	0.0453785	0.0453785	9755	0.95887	0.111366	0.0146936	13.4675	5.74492	0.429199	5.25577	0.153998	0.111384	0.0167771
rs115237427	2	2p21	44095213	rs114818032	1	FALSE	6	8.22868	0.144075	0.392369	0.022	0.874	+++++-	ABCG8 (0 kb, intron/Intron/MODIFIER); LRPPRC (18 kb); RNU6-1048P (25 kb); ABCG5 (29 kb)	ABCG8:protein_coding(KNOWN); LRPPRC:protein_coding(KNOWN); RNU6-1048P:snRNA(KNOWN); ABCG5:protein_coding(KNOWN)	ABCG8: ATP-binding cassette, sub-family G (WHITE), member 8 (0 kb)	-0.897472	-0.300792	1.089	0.159925	0.33	0.39	0.26	6	6	Motifs|PWM|Oct-1|, Motifs|PWM|Oct-1|, Motifs|PWM|ZBED1|	NA	ABCG5 | CAMKMT | DYNC2LI1 | LRPPRC | PREPL	ID2 | TMEM163	sit	17.4342	8.18645	0.0076823		G	T	0.0453778	0.0453778	9755	0.958849	0.111366	0.0146936	13.4675	5.74492	0.429199	5.25577	0.153998	0.111384	0.0167771
rs72798813	2	2p21	44095053	rs114818032	1	FALSE	6	8.22867	0.144075	0.392369	0.022	0.874	+++++-	ABCG8 (0 kb, intron/Intron/MODIFIER); LRPPRC (19 kb); RNU6-1048P (25 kb); ABCG5 (29 kb)	ABCG8:protein_coding(KNOWN); LRPPRC:protein_coding(KNOWN); RNU6-1048P:snRNA(KNOWN); ABCG5:protein_coding(KNOWN)	ABCG8: ATP-binding cassette, sub-family G (WHITE), member 8 (0 kb)	-0.794929	-0.281778	0.185	0.201423	0.32	0.43	0.19	7	7		NA	ABCG5 | CAMKMT | DYNC2LI1 | LRPPRC | PREPL	ID2 | TMEM163	sit	17.4341	8.18637	0.00768221		T	G	0.0453773	0.0453773	9755	0.958985	0.111366	0.0146936	13.4675	5.74492	0.429199	5.25577	0.153998	0.111384	0.0167771
rs72798812	2	2p21	44094758	rs114818032	1	FALSE	6	8.22883	0.144067	0.39238	0.022	0.874	+++++-	ABCG8 (0 kb, intron/Intron/MODIFIER); LRPPRC (19 kb); RNU6-1048P (25 kb); ABCG5 (29 kb)	ABCG8:protein_coding(KNOWN); LRPPRC:protein_coding(KNOWN); RNU6-1048P:snRNA(KNOWN); ABCG5:protein_coding(KNOWN)	ABCG8: ATP-binding cassette, sub-family G (WHITE), member 8 (0 kb)	-0.269258	-0.201957	1.697	0.214925	0.25	0.36	0.2	7	7		NA	ABCG5 | CAMKMT | DYNC2LI1 | LRPPRC | PREPL	ID2 | TMEM163	sit	17.4334	8.1858	0.00768192		T	C	0.0453766	0.0453766	9755	0.958606	0.111366	0.0146936	13.4675	5.74492	0.429199	5.25577	0.153998	0.111384	0.0167771
rs114912290	2	2p21	44094699	rs114818032	1	FALSE	6	8.22887	0.144065	0.392383	0.022	0.874	+++++-	ABCG8 (0 kb, intron/Intron/MODIFIER); LRPPRC (19 kb); RNU6-1048P (25 kb); ABCG5 (29 kb)	ABCG8:protein_coding(KNOWN); LRPPRC:protein_coding(KNOWN); RNU6-1048P:snRNA(KNOWN); ABCG5:protein_coding(KNOWN)	ABCG8: ATP-binding cassette, sub-family G (WHITE), member 8 (0 kb)	-0.77622	-0.265826	0.754	0.11043	0.29	0.34	0.19	7	7		NA	ABCG5 | CAMKMT | DYNC2LI1 | LRPPRC | PREPL	ID2 | TMEM163	sit	17.4332	8.18566	0.00768192		T	C	0.0453764	0.0453764	9755	0.958606	0.111366	0.0146936	13.4675	5.74492	0.429199	5.25577	0.153998	0.111384	0.0167771
rs72798833	2	2p21	44097682	rs114818032	1	FALSE	6	8.33518	0.138705	0.400133	0.022	0.869	+++++-	ABCG8 (0 kb, intron/Intron/MODIFIER); LRPPRC (16 kb); RNU6-1048P (22 kb); ABCG5 (32 kb)	ABCG8:protein_coding(KNOWN); LRPPRC:protein_coding(KNOWN); RNU6-1048P:snRNA(KNOWN); ABCG5:protein_coding(KNOWN)	ABCG8: ATP-binding cassette, sub-family G (WHITE), member 8 (0 kb)	-0.320527	-0.213909	6.442	0.697	0.25	0.39	0.21	6	6	Motifs|PWM|PRDM1|	NA	ABCG5 | CAMKMT | DYNC2LI1 | LRPPRC | PREPL	ID2 | TMEM163	sit	17.4263	8.01684	0.00767868		T	C	0.0455828	0.0455828	9755	0.955924	0.109903	0.014658	13.1964	5.50163	0.439423	5.35163	0.147787	0.110687	0.0167367
rs114776934	2	2p21	44095208	rs114818032	1	FALSE	6	8.24163	0.143412	0.393324	0.022	0.874	+++++-	ABCG8 (0 kb, intron/Intron/MODIFIER); LRPPRC (18 kb); RNU6-1048P (25 kb); ABCG5 (29 kb)	ABCG8:protein_coding(KNOWN); LRPPRC:protein_coding(KNOWN); RNU6-1048P:snRNA(KNOWN); ABCG5:protein_coding(KNOWN)	ABCG8: ATP-binding cassette, sub-family G (WHITE), member 8 (0 kb)	-0.937253	-0.310048	0.016	0.345931	0.31	0.4	0.21	6	6	Motifs|PWM|ZBED1|	NA	ABCG5 | CAMKMT | DYNC2LI1 | LRPPRC | PREPL	ID2 | TMEM163	sit	17.4081	8.15768	0.00767034		G	C	0.0454068	0.0454068	9755	0.958138	0.111366	0.0146936	13.4675	5.74492	0.429199	5.25577	0.153998	0.111384	0.0167771
rs9282572	2	2p21	44079671	rs114818032	1	FALSE	6	8.26789	0.142077	0.395251	0.022	0.9	+++++-	ABCG8 (0 kb, intron/Intron/MODIFIER); ABCG5 (14 kb); LRPPRC (34 kb); RNU6-1048P (40 kb); DYNC2LI1 (43 kb)	ABCG8:protein_coding(KNOWN); ABCG5:protein_coding(KNOWN); LRPPRC:protein_coding(KNOWN); RNU6-1048P:snRNA(KNOWN); DYNC2LI1:protein_coding(KNOWN)	ABCG8: ATP-binding cassette, sub-family G (WHITE), member 8 (0 kb)	0.032705	-0.162978	3.476	0.731236	0.3	0.36	0.39	5	5	Motifs|PWM|AP-2alphaA|, Motifs|PWM|Tcfap2e|, Chromatin_Structure|DNase-seq|Caco2|	NA	ABCG5 | CAMKMT | DYNC2LI1 | LRPPRC | PREPL	ID2 | TMEM163	sit	17.4068	8.25094	0.00766817		T	C	0.0470627	0.0470627	9755	0.980209	0.107385	0.0144236	13.0262	5.68323	0.433572	5.29635	0.151339	0.107152	0.0163065
rs58076853	2	2p21	44086674	rs114818032	0.962197	FALSE	6	9.45504	0.0922338	0.471181	0.022	0.891	+++++-	ABCG8 (0 kb, intron/Intron/MODIFIER); ABCG5 (21 kb); LRPPRC (27 kb); RNU6-1048P (33 kb); DYNC2LI1 (50 kb)	ABCG8:protein_coding(KNOWN); ABCG5:protein_coding(KNOWN); LRPPRC:protein_coding(KNOWN); RNU6-1048P:snRNA(KNOWN); DYNC2LI1:protein_coding(KNOWN)	ABCG8: ATP-binding cassette, sub-family G (WHITE), member 8 (0 kb)	-0.413986	-0.234024	2.715	0.45611	0.28	0.21	0.12	7	7		NA	ABCG5 | CAMKMT | DYNC2LI1 | LRPPRC | PREPL	ID2 | TMEM163	sit	17.4065	6.99111	0.00766709		T	C	0.0459821	0.0459821	9755	0.954128	0.10937	0.014706	13.0001	4.48758	0.54382	6.57635	0.0866994	0.109151	0.0167134
rs58318775	2	2p21	44086723	rs114818032	0.962197	FALSE	6	9.4527	0.092314	0.47105	0.022	0.891	+++++-	ABCG8 (0 kb, intron/Intron/MODIFIER); ABCG5 (21 kb); LRPPRC (27 kb); RNU6-1048P (33 kb); DYNC2LI1 (50 kb)	ABCG8:protein_coding(KNOWN); ABCG5:protein_coding(KNOWN); LRPPRC:protein_coding(KNOWN); RNU6-1048P:snRNA(KNOWN); DYNC2LI1:protein_coding(KNOWN)	ABCG8: ATP-binding cassette, sub-family G (WHITE), member 8 (0 kb)	-0.677875	-0.262435	0.652	0.20369	0.23	0.23	0.11	7	7		NA	ABCG5 | CAMKMT | DYNC2LI1 | LRPPRC | PREPL	ID2 | TMEM163	sit	17.4032	6.99151	0.00766558		A	G	0.0459821	0.0459821	9755	0.953901	0.109383	0.014706	13.0031	4.48542	0.544204	6.58189	0.0864882	0.109166	0.0167134
rs6709904	2	2p21	44080324	rs11887534	0.613888	FALSE	6	7.01549	0.219491	0.287291	0.0781	0.905	------	ABCG8 (0 kb, intron/Intron/MODIFIER); ABCG5 (14 kb); LRPPRC (33 kb); RNU6-1048P (40 kb); DYNC2LI1 (43 kb)	ABCG8:protein_coding(KNOWN); ABCG5:protein_coding(KNOWN); LRPPRC:protein_coding(KNOWN); RNU6-1048P:snRNA(KNOWN); DYNC2LI1:protein_coding(KNOWN)	ABCG8: ATP-binding cassette, sub-family G (WHITE), member 8 (0 kb)	-0.28697	-0.212086	1.598	0.515269	0.18	0.24	0.28	5	5	Chromatin_Structure|DNase-seq|Chorion|, Chromatin_Structure|DNase-seq|8988t|, Chromatin_Structure|DNase-seq|Panislets|, Chromatin_Structure|DNase-seq|Medullo|	0.666 Low density lipoprotein cholesterol levels // 0.666 LDL cholesterol // 0.666 Total cholesterol levels // 0.651 Cholesterol, total // 0.651 Cholesteryl ester levels // 0.639 Phytosterol levels // 0.639 LDL cholesterol levels x short total sleep time interaction (2df test) // 0.615 Metabolite levels (lipoprotein measures) // 0.614 Gallstone disease // 0.614 C-reactive protein levels or LDL-ch…	ABCG5 | CAMKMT | DYNC2LI1 | LRPPRC | PREPL	ID2 | IL17RE | TMEM163	sit	17.3985	12.6502	0.00766209		G	A	0.108954	0.108954	9755	0.991258	-0.0611653	0.00980455	9.36113	5.77533	0.424038	5.20868	0.157139	-0.0755396	0.0109639
rs9282575	2	2p21	44079606	rs114818032	1	FALSE	6	8.26896	0.142023	0.395329	0.022	0.9	+++++-	ABCG8 (0 kb, exon/Synonymous/LOW); ABCG5 (14 kb); LRPPRC (34 kb); RNU6-1048P (40 kb); DYNC2LI1 (42 kb)	ABCG8:protein_coding(KNOWN); ABCG5:protein_coding(KNOWN); LRPPRC:protein_coding(KNOWN); RNU6-1048P:snRNA(KNOWN); DYNC2LI1:protein_coding(KNOWN)	ABCG8: ATP-binding cassette, sub-family G (WHITE), member 8 (0 kb)	1.19923	0.0292153	9.413	0.825499	0.21	0.41	0.57	7	7		NA	ABCG5 | CAMKMT | DYNC2LI1 | LRPPRC | PREPL	ID2 | TMEM163	sit	17.3965	8.24405	0.00766351		A	G	0.0470674	0.0470674	9755	0.980087	0.107385	0.0144236	13.0262	5.68323	0.433572	5.29635	0.151339	0.107165	0.0163065
rs72798825	2	2p21	44096457	rs114818032	1	FALSE	6	8.33885	0.138523	0.400397	0.022	0.869	+++++-	ABCG8 (0 kb, intron/Intron/MODIFIER); LRPPRC (17 kb); RNU6-1048P (23 kb); ABCG5 (30 kb)	ABCG8:protein_coding(KNOWN); LRPPRC:protein_coding(KNOWN); RNU6-1048P:snRNA(KNOWN); ABCG5:protein_coding(KNOWN)	ABCG8: ATP-binding cassette, sub-family G (WHITE), member 8 (0 kb)	-0.30364	-0.211242	4.03	0.696989	0.21	0.36	0.21	6	6	Motifs|PWM|PRDM1|	NA	ABCG5 | CAMKMT | DYNC2LI1 | LRPPRC | PREPL	ID2 | TMEM163	sit	17.3909	8.02161	0.00766243		C	A	0.0453905	0.0453905	9755	0.95811	0.111055	0.014701	13.3838	5.55357	0.440955	5.36629	0.146858	0.111272	0.0167817
rs72798823	2	2p21	44096318	rs114818032	1	FALSE	6	8.33261	0.138833	0.399948	0.022	0.869	+++++-	ABCG8 (0 kb, intron/Intron/MODIFIER); LRPPRC (17 kb); RNU6-1048P (24 kb); ABCG5 (30 kb)	ABCG8:protein_coding(KNOWN); LRPPRC:protein_coding(KNOWN); RNU6-1048P:snRNA(KNOWN); ABCG5:protein_coding(KNOWN)	ABCG8: ATP-binding cassette, sub-family G (WHITE), member 8 (0 kb)	-0.849797	-0.283086	1.797	0.342403	0.23	0.29	0.17	7	7		NA	ABCG5 | CAMKMT | DYNC2LI1 | LRPPRC | PREPL	ID2 | TMEM163	sit	17.3902	8.02932	0.00766208		A	G	0.04539	0.04539	9755	0.958062	0.111016	0.014701	13.3749	5.5592	0.439916	5.35634	0.147488	0.111218	0.0167817
rs72798834	2	2p21	44097710	rs114818032	1	FALSE	6	8.30409	0.140254	0.397887	0.022	0.868	+++++-	ABCG8 (0 kb, intron/Intron/MODIFIER); LRPPRC (16 kb); RNU6-1048P (22 kb); ABCG5 (32 kb)	ABCG8:protein_coding(KNOWN); LRPPRC:protein_coding(KNOWN); RNU6-1048P:snRNA(KNOWN); ABCG5:protein_coding(KNOWN)	ABCG8: ATP-binding cassette, sub-family G (WHITE), member 8 (0 kb)	-0.882046	-0.293615	0.534	0.397165	0.31	0.49	0.24	7	7		NA	ABCG5 | CAMKMT | DYNC2LI1 | LRPPRC | PREPL	ID2 | TMEM163	sit	17.3853	8.04064	0.00765983		A	G	0.0455828	0.0455828	9755	0.955724	0.109471	0.0146584	13.0982	5.48297	0.438872	5.34637	0.148122	0.110505	0.0167365
rs72798835	2	2p21	44097713	rs114818032	1	FALSE	6	8.30409	0.140254	0.397887	0.022	0.869	+++++-	ABCG8 (0 kb, intron/Intron/MODIFIER); LRPPRC (16 kb); RNU6-1048P (22 kb); ABCG5 (32 kb)	ABCG8:protein_coding(KNOWN); LRPPRC:protein_coding(KNOWN); RNU6-1048P:snRNA(KNOWN); ABCG5:protein_coding(KNOWN)	ABCG8: ATP-binding cassette, sub-family G (WHITE), member 8 (0 kb)	-0.769473	-0.275318	0.01	0.356559	0.3	0.49	0.25	7	7		NA	ABCG5 | CAMKMT | DYNC2LI1 | LRPPRC | PREPL	ID2 | TMEM163	sit	17.3853	8.04064	0.00765983		T	G	0.0455828	0.0455828	9755	0.955978	0.109462	0.0146584	13.0963	5.47288	0.439682	5.3541	0.14763	0.11055	0.0167365
rs72798824	2	2p21	44096398	rs114818032	1	FALSE	6	8.35532	0.13771	0.401579	0.022	0.868	+++++-	ABCG8 (0 kb, intron/Intron/MODIFIER); LRPPRC (17 kb); RNU6-1048P (23 kb); ABCG5 (30 kb)	ABCG8:protein_coding(KNOWN); LRPPRC:protein_coding(KNOWN); RNU6-1048P:snRNA(KNOWN); ABCG5:protein_coding(KNOWN)	ABCG8: ATP-binding cassette, sub-family G (WHITE), member 8 (0 kb)	-0.758576	-0.27042	0.17	0.141327	0.22	0.32	0.17	7	7		NA	ABCG5 | CAMKMT | DYNC2LI1 | LRPPRC | PREPL	ID2 | TMEM163	sit	17.3785	7.99441	0.00765676		A	G	0.0454091	0.0454091	9755	0.957765	0.111031	0.0146962	13.3865	5.54738	0.441804	5.37446	0.146343	0.111232	0.0167817
rs72798826	2	2p21	44096559	rs114818032	1	FALSE	6	8.32551	0.139185	0.399436	0.022	0.869	+++++-	ABCG8 (0 kb, intron/Intron/MODIFIER); LRPPRC (17 kb); RNU6-1048P (23 kb); ABCG5 (31 kb)	ABCG8:protein_coding(KNOWN); LRPPRC:protein_coding(KNOWN); RNU6-1048P:snRNA(KNOWN); ABCG5:protein_coding(KNOWN)	ABCG8: ATP-binding cassette, sub-family G (WHITE), member 8 (0 kb)	-0.95011	-0.30934	0.551	0.25046	0.3	0.45	0.29	7	7	Chromatin_Structure|FAIRE|K562|Ohurea	NA	ABCG5 | CAMKMT | DYNC2LI1 | LRPPRC | PREPL	ID2 | TMEM163	sit	17.3768	8.02882	0.00765599		A	T	0.0453907	0.0453907	9755	0.957773	0.110986	0.0147055	13.3605	5.55703	0.439211	5.34961	0.147916	0.111232	0.0167817
rs78579904	2	2p21	44098014	rs114818032	1	FALSE	6	8.19367	0.14588	0.389773	0.022	0.869	+++++-	ABCG8 (0 kb, intron/Intron/MODIFIER); LRPPRC (16 kb); RNU6-1048P (22 kb); ABCG5 (32 kb)	ABCG8:protein_coding(KNOWN); LRPPRC:protein_coding(KNOWN); RNU6-1048P:snRNA(KNOWN); ABCG5:protein_coding(KNOWN)	ABCG8: ATP-binding cassette, sub-family G (WHITE), member 8 (0 kb)	-0.768437	-0.270519	2.402	0.331743	0.28	0.37	0.24	6	6	Motifs|PWM|FOXB1|	NA	ABCG5 | CAMKMT | DYNC2LI1 | LRPPRC | PREPL	ID2 | TMEM163	sit	17.3422	8.16072	0.00763981		G	A	0.0457531	0.0457531	9755	0.955719	0.109529	0.0146212	13.1741	5.48008	0.440258	5.35961	0.147281	0.111254	0.016701
rs79027317	2	2p21	44009416	rs58290925	0.774154	FALSE	6	4.86657	0.432381	0	0.1195	0.991	++++++	DYNC2LI1 (0 kb, intron/NMD transcript/MODIFIER | intron/Intron/MODIFIER | nc-RNA/Non coding transcript/MODIFIER); RN7SKP66 (9.9 kb); PLEKHH2 (14 kb); ABCG5 (30 kb)	DYNC2LI1:protein_coding(KNOWN); RN7SKP66:misc_RNA(KNOWN); PLEKHH2:protein_coding(KNOWN); ABCG5:protein_coding(KNOWN)	DYNC2LI1: dynein, cytoplasmic 2, light intermediate chain 1 (0 kb)	-0.0747031	-0.190685	0.768	0.533187	0.11	0.1	0.09	6	6	Motifs|PWM|Oct-1|	0.928 Coronary artery disease	ABCG8 | DYNC2LI1 | LRPPRC | PLEKHH2 | PPM1B | THADA		sit	17.3384	17.4391	0.00763406		T	A	0.142368	0.142368	9755	0.993925	0.0570861	0.00893319	9.78685	9.85983	0	2.19141	0.533642	0.0668898	0.00993995
rs75809820	2	2p21	44007872	rs58290925	0.774154	FALSE	6	4.84771	0.434747	0	0.1195	0.991	++++++	DYNC2LI1 (0 kb, intron/NMD transcript/MODIFIER | intron/Intron/MODIFIER | nc-RNA/Non coding transcript/MODIFIER); RN7SKP66 (8.4 kb); PLEKHH2 (13 kb); ABCG5 (32 kb)	DYNC2LI1:protein_coding(KNOWN); RN7SKP66:misc_RNA(KNOWN); PLEKHH2:protein_coding(KNOWN); ABCG5:protein_coding(KNOWN)	DYNC2LI1: dynein, cytoplasmic 2, light intermediate chain 1 (0 kb)	-0.588036	-0.250297	0.193	0.1884	0.16	0.04	0.04	5	5	Chromatin_Structure|DNase-seq|Werirb1|, Chromatin_Structure|DNase-seq|Th1|, Chromatin_Structure|DNase-seq|Th17|	0.928 Coronary artery disease	ABCG8 | DYNC2LI1 | LRPPRC | PLEKHH2 | PPM1B | THADA		sit	17.3251	17.4257	0.00762793		T	C	0.14239	0.14239	9755	0.99388	0.0570861	0.00893319	9.78685	9.85983	0	2.19141	0.533642	0.0668898	0.00993995
rs72796745	2	2p21	44078192	rs114818032	1	FALSE	6	8.33422	0.138753	0.400064	0.0221	0.898	+++++-	ABCG8 (0 kb, intron/Intron/MODIFIER); ABCG5 (12 kb); LRPPRC (35 kb); DYNC2LI1 (41 kb); RNU6-1048P (42 kb)	ABCG8:protein_coding(KNOWN); ABCG5:protein_coding(KNOWN); LRPPRC:protein_coding(KNOWN); DYNC2LI1:protein_coding(KNOWN); RNU6-1048P:snRNA(KNOWN)	ABCG8: ATP-binding cassette, sub-family G (WHITE), member 8 (0 kb)	0.0527981	-0.166776	1.28	0.59547	0.3	0.37	0.29	6	6	Motifs|Footprinting|MEF-2|Chorion, Motifs|Footprinting|MEF-2|Chorion, Motifs|PWM|MEF-2|, Motifs|PWM|MEF-2|	NA	ABCG5 | CAMKMT | DYNC2LI1 | LRPPRC | PREPL	ID2 | TMEM163	sit	17.3058	8.12285	0.00762211		C	T	0.0472836	0.0472836	9755	0.975036	0.10737	0.0144236	13.0229	5.68551	0.433183	5.29272	0.151576	0.107139	0.0163065
rs67734975	2	2p21	44076244	rs114818032	1	FALSE	6	8.14129	0.148619	0.385847	0.022	0.902	+++++-	ABCG8 (0 kb, intron/Intron/MODIFIER); ABCG5 (10 kb); LRPPRC (37 kb); DYNC2LI1 (39 kb); RNU6-1048P (44 kb)	ABCG8:protein_coding(KNOWN); ABCG5:protein_coding(KNOWN); LRPPRC:protein_coding(KNOWN); DYNC2LI1:protein_coding(KNOWN); RNU6-1048P:snRNA(KNOWN)	ABCG8: ATP-binding cassette, sub-family G (WHITE), member 8 (0 kb)	-0.0876831	-0.188175	2.702	0.703712	0.31	0.25	0.09	7	7		NA	ABCG5 | CAMKMT | DYNC2LI1 | LRPPRC | PREPL	ID2 | TMEM163	sit	17.2394	8.283	0.00759112		G	C	0.0473856	0.0473856	9755	0.974772	0.106497	0.0143896	12.8819	5.8293	0.41226	5.1043	0.164318	0.106551	0.0162578
rs115879565	2	2p21	44098334	rs114818032	1	FALSE	6	8.47303	0.132021	0.409892	0.022	0.869	+++++-	ABCG8 (0 kb, intron/Intron/MODIFIER); LRPPRC (15 kb); RNU6-1048P (21 kb); ABCG5 (32 kb)	ABCG8:protein_coding(KNOWN); LRPPRC:protein_coding(KNOWN); RNU6-1048P:snRNA(KNOWN); ABCG5:protein_coding(KNOWN)	ABCG8: ATP-binding cassette, sub-family G (WHITE), member 8 (0 kb)	-0.407535	-0.227379	1.149	0.277208	0.19	0.38	0.22	6	6	Motifs|PWM|PRDM1|	NA	ABCG5 | CAMKMT | DYNC2LI1 | LRPPRC | PREPL	ID2 | TMEM163	sit	17.2131	7.85128	0.00758103		A	G	0.0446774	0.0446774	9755	0.95353	0.11127	0.0149115	13.0778	5.52125	0.439847	5.35568	0.14753	0.112168	0.0169711
rs58283698	2	2p21	44087543	rs114818032	1	FALSE	6	8.23655	0.143672	0.39295	0.022	0.875	+++++-	ABCG8 (0 kb, intron/Intron/MODIFIER); ABCG5 (22 kb); LRPPRC (26 kb); RNU6-1048P (32 kb)	ABCG8:protein_coding(KNOWN); ABCG5:protein_coding(KNOWN); LRPPRC:protein_coding(KNOWN); RNU6-1048P:snRNA(KNOWN)	ABCG8: ATP-binding cassette, sub-family G (WHITE), member 8 (0 kb)	-0.806216	-0.277853	0.83	0.431622	0.25	0.26	0.13	7	7	Chromatin_Structure|FAIRE|Astrocy|, Chromatin_Structure|FAIRE|K562|Nabut	NA	ABCG5 | CAMKMT | DYNC2LI1 | LRPPRC | PREPL	ID2 | TMEM163	sit	17.2042	8.15503	0.00757579		A	G	0.0448793	0.0448793	9755	0.949376	0.110752	0.014771	13.1992	5.795	0.429075	5.25463	0.154074	0.110492	0.0168147
rs76495234	2	2p21	44092696	rs114818032	0.917876	FALSE	6	8.0765	0.15207	0.38092	0.022	0.866	+++++-	ABCG8 (0 kb, intron/Intron/MODIFIER); LRPPRC (21 kb); ABCG5 (27 kb); RNU6-1048P (27 kb)	ABCG8:protein_coding(KNOWN); LRPPRC:protein_coding(KNOWN); ABCG5:protein_coding(KNOWN); RNU6-1048P:snRNA(KNOWN)	ABCG8: ATP-binding cassette, sub-family G (WHITE), member 8 (0 kb)	-0.762235	-0.27729	0.211	0.148146	0.26	0.27	0.1	6	6		NA	ABCG5 | CAMKMT | DYNC2LI1 | LRPPRC | PREPL	ID2 | TMEM163	sit	17.186	8.33721	0.00756812		T	C	0.0452013	0.0452013	9755	0.949747	0.110451	0.0147728	13.1271	5.60417	0.439059	5.34816	0.148008	0.110128	0.016837
rs114844025	2	2p21	44092798	rs114818032	0.957296	FALSE	6	7.50913	0.185444	0.334144	0.0231	0.865	++++++	ABCG8 (0 kb, intron/Intron/MODIFIER); LRPPRC (21 kb); ABCG5 (27 kb); RNU6-1048P (27 kb)	ABCG8:protein_coding(KNOWN); LRPPRC:protein_coding(KNOWN); ABCG5:protein_coding(KNOWN); RNU6-1048P:snRNA(KNOWN)	ABCG8: ATP-binding cassette, sub-family G (WHITE), member 8 (0 kb)	-1.01302	-0.316079	0.907	0.3932	0.26	0.22	0.15	7	7		NA	ABCG5 | CAMKMT | DYNC2LI1 | LRPPRC | PREPL	ID2 | TMEM163	sit	17.1734	9.07203	0.00756338		A	C	0.0456889	0.0456889	9755	0.952056	0.109644	0.0146698	13.1157	5.54878	0.426424	5.23035	0.155687	0.109586	0.0167344
rs114358996	2	2p21	44082711	rs114818032	1	FALSE	6	7.92129	0.160627	0.36879	0.022	0.89	+++++-	ABCG8 (0 kb, intron/Intron/MODIFIER); ABCG5 (17 kb); LRPPRC (31 kb); RNU6-1048P (37 kb); DYNC2LI1 (46 kb)	ABCG8:protein_coding(KNOWN); ABCG5:protein_coding(KNOWN); LRPPRC:protein_coding(KNOWN); RNU6-1048P:snRNA(KNOWN); DYNC2LI1:protein_coding(KNOWN)	ABCG8: ATP-binding cassette, sub-family G (WHITE), member 8 (0 kb)	-0.709538	-0.272734	1.006	0.240526	0.25	0.18	0.22	7	7		NA	ABCG5 | CAMKMT | DYNC2LI1 | LRPPRC | PREPL	ID2 | TMEM163	sit	17.1494	8.60013	0.0075491		G	A	0.0452109	0.0452109	9755	0.955409	0.10979	0.014681	13.136	6.067	0.407557	5.06378	0.167186	0.110388	0.0166413
rs114596503	2	2p21	44082703	rs114818032	1	FALSE	6	7.92129	0.160627	0.36879	0.022	0.89	+++++-	ABCG8 (0 kb, intron/Intron/MODIFIER); ABCG5 (17 kb); LRPPRC (31 kb); RNU6-1048P (37 kb); DYNC2LI1 (46 kb)	ABCG8:protein_coding(KNOWN); ABCG5:protein_coding(KNOWN); LRPPRC:protein_coding(KNOWN); RNU6-1048P:snRNA(KNOWN); DYNC2LI1:protein_coding(KNOWN)	ABCG8: ATP-binding cassette, sub-family G (WHITE), member 8 (0 kb)	-0.365038	-0.224848	1.731	0.207642	0.32	0.21	0.17	7	7		NA	ABCG5 | CAMKMT | DYNC2LI1 | LRPPRC | PREPL	ID2 | TMEM163	sit	17.1494	8.60013	0.0075491		T	C	0.0452109	0.0452109	9755	0.955468	0.10979	0.014681	13.136	6.067	0.407557	5.06378	0.167186	0.110388	0.0166413
rs115253168	2	2p21	44082707	rs114818032	1	FALSE	6	7.92129	0.160627	0.36879	0.022	0.89	+++++-	ABCG8 (0 kb, intron/Intron/MODIFIER); ABCG5 (17 kb); LRPPRC (31 kb); RNU6-1048P (37 kb); DYNC2LI1 (46 kb)	ABCG8:protein_coding(KNOWN); ABCG5:protein_coding(KNOWN); LRPPRC:protein_coding(KNOWN); RNU6-1048P:snRNA(KNOWN); DYNC2LI1:protein_coding(KNOWN)	ABCG8: ATP-binding cassette, sub-family G (WHITE), member 8 (0 kb)	-0.835574	-0.293314	0.08	0.183257	0.32	0.2	0.2	7	7		NA	ABCG5 | CAMKMT | DYNC2LI1 | LRPPRC | PREPL	ID2 | TMEM163	sit	17.1494	8.60013	0.0075491		A	C	0.0452109	0.0452109	9755	0.955439	0.10979	0.014681	13.136	6.067	0.407557	5.06378	0.167186	0.110388	0.0166413
rs115300411	2	2p21	44082715	rs114818032	1	FALSE	6	7.91921	0.160745	0.368624	0.022	0.89	+++++-	ABCG8 (0 kb, intron/Intron/MODIFIER); ABCG5 (17 kb); LRPPRC (31 kb); RNU6-1048P (37 kb); DYNC2LI1 (46 kb)	ABCG8:protein_coding(KNOWN); ABCG5:protein_coding(KNOWN); LRPPRC:protein_coding(KNOWN); RNU6-1048P:snRNA(KNOWN); DYNC2LI1:protein_coding(KNOWN)	ABCG8: ATP-binding cassette, sub-family G (WHITE), member 8 (0 kb)	-0.425277	-0.235295	1.355	0.491506	0.26	0.19	0.21	7	7		NA	ABCG5 | CAMKMT | DYNC2LI1 | LRPPRC | PREPL	ID2 | TMEM163	sit	17.1376	8.59472	0.00754375		G	A	0.0452109	0.0452109	9755	0.955376	0.109804	0.014681	13.1391	6.06317	0.408071	5.06818	0.166872	0.110404	0.0166413
rs57358917	2	2p21	44089225	rs114818032	0.955641	FALSE	6	7.83416	0.165615	0.36177	0.022	0.86	+++++-	ABCG8 (0 kb, intron/Intron/MODIFIER); ABCG5 (23 kb); LRPPRC (24 kb); RNU6-1048P (31 kb)	ABCG8:protein_coding(KNOWN); ABCG5:protein_coding(KNOWN); LRPPRC:protein_coding(KNOWN); RNU6-1048P:snRNA(KNOWN)	ABCG8: ATP-binding cassette, sub-family G (WHITE), member 8 (0 kb)	-0.894048	-0.298948	0.205	0.0953634	0.28	0.24	0.23	7	7		NA	ABCG5 | CAMKMT | DYNC2LI1 | LRPPRC | PREPL	ID2 | TMEM163	sit	17.1178	8.58173	0.00753543		A	T	0.0435886	0.0435886	9755	0.946555	0.109482	0.0148749	12.7452	5.50295	0.431522	5.27724	0.152586	0.109451	0.0169748
rs72796779	2	2p21	44087373	rs114818032	0.962197	FALSE	6	8.62937	0.124792	0.420583	0.022	0.878	+++++-	ABCG8 (0 kb, intron/Intron/MODIFIER); ABCG5 (21 kb); LRPPRC (26 kb); RNU6-1048P (32 kb)	ABCG8:protein_coding(KNOWN); ABCG5:protein_coding(KNOWN); LRPPRC:protein_coding(KNOWN); RNU6-1048P:snRNA(KNOWN)	ABCG8: ATP-binding cassette, sub-family G (WHITE), member 8 (0 kb)	-0.281052	-0.195569	1.873	0.431804	0.23	0.27	0.17	7	7		NA	ABCG5 | CAMKMT | DYNC2LI1 | LRPPRC | PREPL	ID2 | TMEM163	sit	17.1087	7.66559	0.00753173		G	A	0.0450905	0.0450905	9755	0.949205	0.109883	0.0147339	13.0672	5.1006	0.487922	5.85849	0.118702	0.109668	0.0167574
rs114330461	2	2p21	44082689	rs114818032	1	FALSE	6	8.40476	0.135294	0.405099	0.022	0.896	+++++-	ABCG8 (0 kb, intron/Intron/MODIFIER); ABCG5 (17 kb); LRPPRC (31 kb); RNU6-1048P (37 kb); DYNC2LI1 (46 kb)	ABCG8:protein_coding(KNOWN); ABCG5:protein_coding(KNOWN); LRPPRC:protein_coding(KNOWN); RNU6-1048P:snRNA(KNOWN); DYNC2LI1:protein_coding(KNOWN)	ABCG8: ATP-binding cassette, sub-family G (WHITE), member 8 (0 kb)	-0.905411	-0.299423	0.063	0.159999	0.3	0.2	0.2	7	7		NA	ABCG5 | CAMKMT | DYNC2LI1 | LRPPRC | PREPL	ID2 | TMEM163	sit	17.1076	7.99649	0.00753021		C	G	0.0461111	0.0461111	9755	0.965009	0.108779	0.0146626	12.9401	5.18164	0.476842	5.7344	0.125272	0.109961	0.0166096
rs76218686	2	2p21	44098425	rs114818032	1	FALSE	6	8.36968	0.137004	0.402606	0.022	0.869	+++++-	ABCG8 (0 kb, intron/Intron/MODIFIER); LRPPRC (15 kb); RNU6-1048P (21 kb); ABCG5 (32 kb)	ABCG8:protein_coding(KNOWN); LRPPRC:protein_coding(KNOWN); RNU6-1048P:snRNA(KNOWN); ABCG5:protein_coding(KNOWN)	ABCG8: ATP-binding cassette, sub-family G (WHITE), member 8 (0 kb)	-0.601376	-0.255998	0.123	0.354724	0.17	0.41	0.22	6	6		NA	ABCG5 | CAMKMT | DYNC2LI1 | LRPPRC | PREPL	ID2 | TMEM163	sit	17.0605	7.92291	0.00751083		C	A	0.0446264	0.0446264	9755	0.950492	0.110075	0.0149265	12.791	5.4464	0.439966	5.35681	0.147458	0.111412	0.0169842
rs145185864	2	2p21	44098279	rs114818032	1	FALSE	6	8.36978	0.137	0.402612	0.022	0.869	+++++-	ABCG8 (0 kb, intron/Intron/MODIFIER); LRPPRC (15 kb); RNU6-1048P (22 kb); ABCG5 (32 kb)	ABCG8:protein_coding(KNOWN); LRPPRC:protein_coding(KNOWN); RNU6-1048P:snRNA(KNOWN); ABCG5:protein_coding(KNOWN)	ABCG8: ATP-binding cassette, sub-family G (WHITE), member 8 (0 kb)	-0.314942	-0.21589	4.196	0.489539	0.2	0.34	0.21	6	6		NA	ABCG5 | CAMKMT | DYNC2LI1 | LRPPRC | PREPL	ID2 | TMEM163	sit	17.0601	7.92256	0.00751064		T	C	0.0446259	0.0446259	9755	0.950315	0.110075	0.0149265	12.791	5.4464	0.439966	5.35681	0.147458	0.111412	0.0169842
rs141102169	2	2p21	44098268	rs114818032	1	FALSE	6	8.37191	0.136895	0.402765	0.022	0.869	+++++-	ABCG8 (0 kb, intron/Intron/MODIFIER); LRPPRC (15 kb); RNU6-1048P (22 kb); ABCG5 (32 kb)	ABCG8:protein_coding(KNOWN); LRPPRC:protein_coding(KNOWN); RNU6-1048P:snRNA(KNOWN); ABCG5:protein_coding(KNOWN)	ABCG8: ATP-binding cassette, sub-family G (WHITE), member 8 (0 kb)	-0.419451	-0.234056	1.776	0.515395	0.22	0.43	0.26	7	7		NA	ABCG5 | CAMKMT | DYNC2LI1 | LRPPRC | PREPL	ID2 | TMEM163	sit	17.0539	7.91695	0.00750781		C	T	0.0446238	0.0446238	9755	0.950304	0.110075	0.0149265	12.791	5.4464	0.439966	5.35681	0.147458	0.111412	0.0169842
rs61532586	2	2p21	44087640	rs114818032	1	FALSE	6	8.33121	0.138902	0.399847	0.022	0.875	+++++-	ABCG8 (0 kb, intron/Intron/MODIFIER); ABCG5 (22 kb); LRPPRC (26 kb); RNU6-1048P (32 kb)	ABCG8:protein_coding(KNOWN); ABCG5:protein_coding(KNOWN); LRPPRC:protein_coding(KNOWN); RNU6-1048P:snRNA(KNOWN)	ABCG8: ATP-binding cassette, sub-family G (WHITE), member 8 (0 kb)	-0.495856	-0.245528	2.755	0.448224	0.28	0.25	0.2	6	6		NA	ABCG5 | CAMKMT | DYNC2LI1 | LRPPRC | PREPL	ID2 | TMEM163	sit	17.0114	7.94016	0.00748774		G	A	0.0447415	0.0447415	9755	0.950956	0.110764	0.014771	13.2019	5.78767	0.429907	5.2623	0.153567	0.110501	0.0168147
rs7596134	2	2p21	44052833	rs7596134	1	TRUE	5	9.39405	0.0519705	0.574198	0.2359	0.754	-----?	ABCG5 (0 kb, intron/NMD transcript/MODIFIER | intron/Intron/MODIFIER); ABCG8 (13 kb); DYNC2LI1 (16 kb); RN7SKP66 (53 kb)	ABCG5:protein_coding(KNOWN); ABCG8:protein_coding(KNOWN); DYNC2LI1:protein_coding(KNOWN); RN7SKP66:misc_RNA(KNOWN)	ABCG5: ATP-binding cassette, sub-family G (WHITE), member 5 (0 kb)	-0.527218	-0.245741	1.456	0.783194	0.27	0.16	0.14	7	7	Chromatin_Structure|FAIRE|Hepg2|	NA	ABCG5 | DYNC2LI1 | LRPPRC	PXDN	brt_cht	16.9829	7.748	0.0083019		A	C	0.252674	0.252674	8790	0.877068	-0.0576376	0.00730753	14.5073	4.54802	0.751724	12.0833	0.00710309	-0.066392	0.00821864
rs115395766	2	2p21	44092067	rs114818032	1	FALSE	6	8.0357	0.154279	0.377777	0.022	0.874	+++++-	ABCG8 (0 kb, intron/Intron/MODIFIER); LRPPRC (22 kb); ABCG5 (26 kb); RNU6-1048P (28 kb)	ABCG8:protein_coding(KNOWN); LRPPRC:protein_coding(KNOWN); ABCG5:protein_coding(KNOWN); RNU6-1048P:snRNA(KNOWN)	ABCG8: ATP-binding cassette, sub-family G (WHITE), member 8 (0 kb)	-0.430145	-0.229676	1.121	0.246865	0.27	0.25	0.14	6	6		NA	ABCG5 | CAMKMT | DYNC2LI1 | LRPPRC | PREPL	ID2 | TMEM163	sit	16.9777	8.30167	0.00747233		G	A	0.0450112	0.0450112	9755	0.959546	0.109212	0.0148137	12.7848	5.56444	0.431101	5.27334	0.152841	0.109342	0.016888
rs114332917	2	2p21	44092008	rs114818032	1	FALSE	6	8.03437	0.154352	0.377673	0.022	0.874	+++++-	ABCG8 (0 kb, intron/Intron/MODIFIER); LRPPRC (22 kb); ABCG5 (26 kb); RNU6-1048P (28 kb)	ABCG8:protein_coding(KNOWN); LRPPRC:protein_coding(KNOWN); ABCG5:protein_coding(KNOWN); RNU6-1048P:snRNA(KNOWN)	ABCG8: ATP-binding cassette, sub-family G (WHITE), member 8 (0 kb)	-0.844212	-0.29195	0.909	0.214492	0.25	0.23	0.12	7	7		NA	ABCG5 | CAMKMT | DYNC2LI1 | LRPPRC | PREPL	ID2 | TMEM163	sit	16.9742	8.30135	0.00747065		T	C	0.045011	0.045011	9755	0.95937	0.109212	0.0148137	12.7848	5.56444	0.431101	5.27334	0.152841	0.109328	0.016888
rs72798803	2	2p21	44091638	rs114818032	1	FALSE	6	8.03459	0.15434	0.377691	0.022	0.875	+++++-	ABCG8 (0 kb, intron/Intron/MODIFIER); LRPPRC (22 kb); ABCG5 (26 kb); RNU6-1048P (28 kb)	ABCG8:protein_coding(KNOWN); LRPPRC:protein_coding(KNOWN); ABCG5:protein_coding(KNOWN); RNU6-1048P:snRNA(KNOWN)	ABCG8: ATP-binding cassette, sub-family G (WHITE), member 8 (0 kb)	-0.400755	-0.23083	1.533	0.442868	0.24	0.24	0.09	6	6	Motifs|PWM|Pax-4|	NA	ABCG5 | CAMKMT | DYNC2LI1 | LRPPRC | PREPL	ID2 | TMEM163	sit	16.9734	8.30057	0.00747026		G	A	0.04501	0.04501	9755	0.959765	0.109226	0.0148137	12.7877	5.5635	0.431371	5.27585	0.152677	0.109328	0.016888
rs72796800	2	2p21	44091422	rs114818032	1	FALSE	6	8.03476	0.15433	0.377704	0.022	0.875	+++++-	ABCG8 (0 kb, intron/Intron/MODIFIER); LRPPRC (22 kb); ABCG5 (25 kb); RNU6-1048P (28 kb)	ABCG8:protein_coding(KNOWN); LRPPRC:protein_coding(KNOWN); ABCG5:protein_coding(KNOWN); RNU6-1048P:snRNA(KNOWN)	ABCG8: ATP-binding cassette, sub-family G (WHITE), member 8 (0 kb)	-0.456648	-0.231957	0.445	0.397822	0.26	0.29	0.18	7	7		NA	ABCG5 | CAMKMT | DYNC2LI1 | LRPPRC | PREPL	ID2 | TMEM163	sit	16.9728	8.30004	0.00747015		C	T	0.0450096	0.0450096	9755	0.959825	0.109226	0.0148137	12.7877	5.5635	0.431371	5.27585	0.152677	0.109328	0.016888
rs72796802	2	2p21	44091506	rs114818032	1	FALSE	6	8.02799	0.1547	0.377179	0.022	0.875	+++++-	ABCG8 (0 kb, intron/Intron/MODIFIER); LRPPRC (22 kb); ABCG5 (26 kb); RNU6-1048P (28 kb)	ABCG8:protein_coding(KNOWN); LRPPRC:protein_coding(KNOWN); ABCG5:protein_coding(KNOWN); RNU6-1048P:snRNA(KNOWN)	ABCG8: ATP-binding cassette, sub-family G (WHITE), member 8 (0 kb)	-0.189909	-0.19667	6.747	0.698561	0.28	0.26	0.17	7	7		NA	ABCG5 | CAMKMT | DYNC2LI1 | LRPPRC | PREPL	ID2 | TMEM163	sit	16.9728	8.30824	0.00747006		C	T	0.0450483	0.0450483	9755	0.959353	0.1092	0.0148137	12.7821	5.57341	0.430086	5.26395	0.153459	0.109265	0.016888
rs79758672	2	2p21	44091097	rs114818032	1	FALSE	6	8.03481	0.154328	0.377708	0.022	0.875	+++++-	ABCG8 (0 kb, intron/Intron/MODIFIER); LRPPRC (23 kb); ABCG5 (25 kb); RNU6-1048P (29 kb)	ABCG8:protein_coding(KNOWN); LRPPRC:protein_coding(KNOWN); ABCG5:protein_coding(KNOWN); RNU6-1048P:snRNA(KNOWN)	ABCG8: ATP-binding cassette, sub-family G (WHITE), member 8 (0 kb)	-0.828311	-0.288593	0.642	0.299751	0.23	0.21	0.11	7	7		NA	ABCG5 | CAMKMT | DYNC2LI1 | LRPPRC | PREPL	ID2 | TMEM163	sit	16.9724	8.29974	0.00746987		C	G	0.0450277	0.0450277	9755	0.959965	0.109226	0.0148137	12.7877	5.5635	0.431371	5.27585	0.152677	0.109358	0.0168735
rs72796798	2	2p21	44091083	rs114818032	1	FALSE	6	8.03491	0.154322	0.377715	0.022	0.875	+++++-	ABCG8 (0 kb, intron/Intron/MODIFIER); LRPPRC (23 kb); ABCG5 (25 kb); RNU6-1048P (29 kb)	ABCG8:protein_coding(KNOWN); LRPPRC:protein_coding(KNOWN); ABCG5:protein_coding(KNOWN); RNU6-1048P:snRNA(KNOWN)	ABCG8: ATP-binding cassette, sub-family G (WHITE), member 8 (0 kb)	-0.408629	-0.233167	2.753	0.357796	0.27	0.28	0.15	7	7	Chromatin_Structure|FAIRE|Gm12892|	NA	ABCG5 | CAMKMT | DYNC2LI1 | LRPPRC | PREPL	ID2 | TMEM163	sit	16.9722	8.29951	0.00746976		G	A	0.0450277	0.0450277	9755	0.959977	0.109226	0.0148137	12.7877	5.5635	0.431371	5.27585	0.152677	0.109344	0.0168735
rs72796799	2	2p21	44091279	rs114818032	1	FALSE	6	8.03102	0.154534	0.377414	0.022	0.875	+++++-	ABCG8 (0 kb, intron/Intron/MODIFIER); LRPPRC (22 kb); ABCG5 (25 kb); RNU6-1048P (29 kb)	ABCG8:protein_coding(KNOWN); LRPPRC:protein_coding(KNOWN); ABCG5:protein_coding(KNOWN); RNU6-1048P:snRNA(KNOWN)	ABCG8: ATP-binding cassette, sub-family G (WHITE), member 8 (0 kb)	-0.819324	-0.284877	0.154	0.115226	0.26	0.25	0.14	7	7		NA	ABCG5 | CAMKMT | DYNC2LI1 | LRPPRC | PREPL	ID2 | TMEM163	sit	16.9702	8.30311	0.0074689		C	T	0.0450281	0.0450281	9755	0.959858	0.109226	0.0148137	12.7877	5.5635	0.431371	5.27585	0.152677	0.109307	0.0168789
rs57167155	2	2p21	44087860	rs114818032	1	FALSE	6	8.19814	0.145648	0.390106	0.0221	0.872	+++++-	ABCG8 (0 kb, intron/Intron/MODIFIER); ABCG5 (22 kb); LRPPRC (26 kb); RNU6-1048P (32 kb)	ABCG8:protein_coding(KNOWN); ABCG5:protein_coding(KNOWN); LRPPRC:protein_coding(KNOWN); RNU6-1048P:snRNA(KNOWN)	ABCG8: ATP-binding cassette, sub-family G (WHITE), member 8 (0 kb)	-0.769169	-0.275161	4.731	0.377311	0.23	0.23	0.2	6	6		NA	ABCG5 | CAMKMT | DYNC2LI1 | LRPPRC | PREPL	ID2 | TMEM163	sit	16.9574	8.06703	0.00746288		A	G	0.04484	0.04484	9755	0.948179	0.110433	0.0147782	13.1154	5.91516	0.413481	5.11493	0.163573	0.109811	0.0168249
rs72796783	2	2p21	44088147	rs114818032	0.955641	FALSE	6	7.72946	0.171789	0.353125	0.022	0.86	+++++-	ABCG8 (0 kb, intron/Intron/MODIFIER); ABCG5 (22 kb); LRPPRC (25 kb); RNU6-1048P (32 kb)	ABCG8:protein_coding(KNOWN); ABCG5:protein_coding(KNOWN); LRPPRC:protein_coding(KNOWN); RNU6-1048P:snRNA(KNOWN)	ABCG8: ATP-binding cassette, sub-family G (WHITE), member 8 (0 kb)	-0.840718	-0.29086	3.748	0.303475	0.24	0.22	0.18	6	6		NA	ABCG5 | CAMKMT | DYNC2LI1 | LRPPRC | PREPL	ID2 | TMEM163	sit	16.9013	8.69436	0.00743563		G	A	0.0434209	0.0434209	9755	0.940757	0.108867	0.0149454	12.5003	5.50513	0.428808	5.25217	0.154236	0.108636	0.0170238
rs72796785	2	2p21	44088178	rs114818032	0.955641	FALSE	6	7.72946	0.171789	0.353125	0.022	0.86	+++++-	ABCG8 (0 kb, intron/Intron/MODIFIER); ABCG5 (22 kb); LRPPRC (25 kb); RNU6-1048P (32 kb)	ABCG8:protein_coding(KNOWN); ABCG5:protein_coding(KNOWN); LRPPRC:protein_coding(KNOWN); RNU6-1048P:snRNA(KNOWN)	ABCG8: ATP-binding cassette, sub-family G (WHITE), member 8 (0 kb)	-0.429	-0.237291	0.629	0.183548	0.29	0.3	0.19	7	7		NA	ABCG5 | CAMKMT | DYNC2LI1 | LRPPRC | PREPL	ID2 | TMEM163	sit	16.9013	8.69436	0.00743563		C	T	0.0434209	0.0434209	9755	0.940686	0.108867	0.0149454	12.5003	5.50513	0.428808	5.25217	0.154236	0.108653	0.0170329
rs72796763	2	2p21	44082979	rs114818032	0.962197	FALSE	6	8.8996	0.113136	0.438177	0.022	0.886	+++++-	ABCG8 (0 kb, intron/Intron/MODIFIER); ABCG5 (17 kb); LRPPRC (31 kb); RNU6-1048P (37 kb); DYNC2LI1 (46 kb)	ABCG8:protein_coding(KNOWN); ABCG5:protein_coding(KNOWN); LRPPRC:protein_coding(KNOWN); RNU6-1048P:snRNA(KNOWN); DYNC2LI1:protein_coding(KNOWN)	ABCG8: ATP-binding cassette, sub-family G (WHITE), member 8 (0 kb)	-0.831819	-0.290665	1.6	0.36045	0.26	0.22	0.17	7	7		NA	ABCG5 | CAMKMT | DYNC2LI1 | LRPPRC | PREPL	ID2 | TMEM163	sit	16.8923	7.21662	0.00743029		A	G	0.0469897	0.0469897	9755	0.959327	0.106136	0.0145495	12.5375	4.88457	0.479977	5.76897	0.123407	0.105354	0.0164832
rs72796797	2	2p21	44091055	rs114818032	1	FALSE	6	7.93685	0.15975	0.370027	0.022	0.872	+++++-	ABCG8 (0 kb, intron/Intron/MODIFIER); LRPPRC (23 kb); ABCG5 (25 kb); RNU6-1048P (29 kb)	ABCG8:protein_coding(KNOWN); LRPPRC:protein_coding(KNOWN); ABCG5:protein_coding(KNOWN); RNU6-1048P:snRNA(KNOWN)	ABCG8: ATP-binding cassette, sub-family G (WHITE), member 8 (0 kb)	-0.960698	-0.307467	0.384	0.329023	0.23	0.24	0.14	7	7	Chromatin_Structure|FAIRE|Gm12892|	NA	ABCG5 | CAMKMT | DYNC2LI1 | LRPPRC | PREPL	ID2 | TMEM163	sit	16.8628	8.35224	0.0074194		A	G	0.045121	0.045121	9755	0.956687	0.108828	0.0148137	12.7003	5.67699	0.415211	5.13005	0.162518	0.10881	0.0168735
rs59481186	2	2p21	44088878	rs114818032	0.955641	FALSE	6	7.7454	0.170837	0.354455	0.022	0.86	+++++-	ABCG8 (0 kb, intron/Intron/MODIFIER); ABCG5 (23 kb); LRPPRC (25 kb); RNU6-1048P (31 kb)	ABCG8:protein_coding(KNOWN); ABCG5:protein_coding(KNOWN); LRPPRC:protein_coding(KNOWN); RNU6-1048P:snRNA(KNOWN)	ABCG8: ATP-binding cassette, sub-family G (WHITE), member 8 (0 kb)	-0.398829	-0.226252	1.776	0.32195	0.3	0.23	0.14	7	7		NA	ABCG5 | CAMKMT | DYNC2LI1 | LRPPRC | PREPL	ID2 | TMEM163	sit	16.8413	8.63332	0.0074082		C	A	0.0432764	0.0432764	9755	0.941861	0.108805	0.0149596	12.4642	5.44421	0.432277	5.28426	0.152127	0.108509	0.0170529
rs56708646	2	2p21	44088851	rs114818032	0.955641	FALSE	6	7.74541	0.170836	0.354456	0.022	0.86	+++++-	ABCG8 (0 kb, intron/Intron/MODIFIER); ABCG5 (23 kb); LRPPRC (25 kb); RNU6-1048P (31 kb)	ABCG8:protein_coding(KNOWN); ABCG5:protein_coding(KNOWN); LRPPRC:protein_coding(KNOWN); RNU6-1048P:snRNA(KNOWN)	ABCG8: ATP-binding cassette, sub-family G (WHITE), member 8 (0 kb)	-0.851032	-0.284481	0.843	0.348227	0.3	0.24	0.1	7	7		NA	ABCG5 | CAMKMT | DYNC2LI1 | LRPPRC | PREPL	ID2 | TMEM163	sit	16.8412	8.63326	0.0074082		T	C	0.0432904	0.0432904	9755	0.941879	0.108818	0.0149596	12.4671	5.44304	0.432573	5.28703	0.151946	0.108529	0.0170529
rs58004649	2	2p21	44089081	rs114818032	0.955641	FALSE	6	7.74411	0.170914	0.354348	0.022	0.86	+++++-	ABCG8 (0 kb, intron/Intron/MODIFIER); ABCG5 (23 kb); LRPPRC (25 kb); RNU6-1048P (31 kb)	ABCG8:protein_coding(KNOWN); ABCG5:protein_coding(KNOWN); LRPPRC:protein_coding(KNOWN); RNU6-1048P:snRNA(KNOWN)	ABCG8: ATP-binding cassette, sub-family G (WHITE), member 8 (0 kb)	-0.839051	-0.28871	0.127	0.695565	0.35	0.25	0.16	7	7		NA	ABCG5 | CAMKMT | DYNC2LI1 | LRPPRC | PREPL	ID2 | TMEM163	sit	16.8304	8.62871	0.00740326		T	C	0.0432438	0.0432438	9755	0.942081	0.108787	0.0149647	12.4524	5.42666	0.433144	5.29234	0.1516	0.108471	0.0170529
rs58955887	2	2p21	44089048	rs114818032	0.955641	FALSE	6	7.74411	0.170914	0.354348	0.022	0.86	+++++-	ABCG8 (0 kb, intron/Intron/MODIFIER); ABCG5 (23 kb); LRPPRC (25 kb); RNU6-1048P (31 kb)	ABCG8:protein_coding(KNOWN); ABCG5:protein_coding(KNOWN); LRPPRC:protein_coding(KNOWN); RNU6-1048P:snRNA(KNOWN)	ABCG8: ATP-binding cassette, sub-family G (WHITE), member 8 (0 kb)	-0.426841	-0.232918	2.305	0.354189	0.35	0.28	0.26	7	7		NA	ABCG5 | CAMKMT | DYNC2LI1 | LRPPRC | PREPL	ID2 | TMEM163	sit	16.8304	8.62869	0.00740326		C	T	0.0432436	0.0432436	9755	0.942287	0.108775	0.0149647	12.4497	5.43141	0.432506	5.2864	0.151987	0.108491	0.0170529
rs72796786	2	2p21	44088390	rs114818032	0.955641	FALSE	6	7.85165	0.164603	0.363191	0.022	0.857	+++++-	ABCG8 (0 kb, intron/Intron/MODIFIER); ABCG5 (22 kb); LRPPRC (25 kb); RNU6-1048P (31 kb)	ABCG8:protein_coding(KNOWN); ABCG5:protein_coding(KNOWN); LRPPRC:protein_coding(KNOWN); RNU6-1048P:snRNA(KNOWN)	ABCG8: ATP-binding cassette, sub-family G (WHITE), member 8 (0 kb)	-0.426582	-0.235586	2.148	0.472078	0.29	0.26	0.2	7	7		NA	ABCG5 | CAMKMT | DYNC2LI1 | LRPPRC | PREPL	ID2 | TMEM163	sit	16.7939	8.45907	0.00738646		C	T	0.0434976	0.0434976	9755	0.938522	0.108656	0.0149402	12.4631	5.54138	0.423449	5.20335	0.157498	0.107911	0.0170284
rs61072747	2	2p21	44089226	rs114818032	0.955641	FALSE	6	7.7376	0.171302	0.353805	0.022	0.86	+++++-	ABCG8 (0 kb, intron/Intron/MODIFIER); ABCG5 (23 kb); LRPPRC (24 kb); RNU6-1048P (31 kb)	ABCG8:protein_coding(KNOWN); ABCG5:protein_coding(KNOWN); LRPPRC:protein_coding(KNOWN); RNU6-1048P:snRNA(KNOWN)	ABCG8: ATP-binding cassette, sub-family G (WHITE), member 8 (0 kb)	-0.419297	-0.229541	1.367	0.252625	0.29	0.13	0.14	7	7		NA	ABCG5 | CAMKMT | DYNC2LI1 | LRPPRC | PREPL	ID2 | TMEM163	sit	16.7434	8.60854	0.00736333		A	G	0.043076	0.043076	9755	0.940301	0.107936	0.0150048	12.2088	5.34839	0.434825	5.30809	0.150578	0.10787	0.0170948
rs72796789	2	2p21	44089934	rs114818032	0.955641	FALSE	6	7.7175	0.172508	0.352121	0.022	0.86	+++++-	ABCG8 (0 kb, intron/Intron/MODIFIER); LRPPRC (24 kb); ABCG5 (24 kb); RNU6-1048P (30 kb)	ABCG8:protein_coding(KNOWN); LRPPRC:protein_coding(KNOWN); ABCG5:protein_coding(KNOWN); RNU6-1048P:snRNA(KNOWN)	ABCG8: ATP-binding cassette, sub-family G (WHITE), member 8 (0 kb)	-0.864108	-0.291024	1.396	0.490715	0.26	0.16	0.13	7	7		NA	ABCG5 | CAMKMT | DYNC2LI1 | LRPPRC | PREPL	ID2 | TMEM163	sit	16.7404	8.60874	0.00736215		A	G	0.0430995	0.0430995	9755	0.943399	0.108555	0.0149788	12.3802	5.40176	0.430842	5.27095	0.152999	0.108157	0.0170727
rs72796790	2	2p21	44090052	rs114818032	0.955641	FALSE	6	7.72292	0.172181	0.352577	0.022	0.86	+++++-	ABCG8 (0 kb, intron/Intron/MODIFIER); LRPPRC (24 kb); ABCG5 (24 kb); RNU6-1048P (30 kb)	ABCG8:protein_coding(KNOWN); LRPPRC:protein_coding(KNOWN); ABCG5:protein_coding(KNOWN); RNU6-1048P:snRNA(KNOWN)	ABCG8: ATP-binding cassette, sub-family G (WHITE), member 8 (0 kb)	-1.26938	-0.341268	0.025	0.354151	0.3	0.3	0.15	7	7		NA	ABCG5 | CAMKMT | DYNC2LI1 | LRPPRC | PREPL	ID2 | TMEM163	sit	16.7387	8.60043	0.00736142		C	T	0.0430855	0.0430855	9755	0.943718	0.108566	0.0149788	12.3825	5.38899	0.432249	5.284	0.152144	0.108186	0.0170727
rs79081783	2	2p21	44092007	rs114818032	1	FALSE	6	7.99641	0.156433	0.37472	0.022	0.874	+++++-	ABCG8 (0 kb, intron/Intron/MODIFIER); LRPPRC (22 kb); ABCG5 (26 kb); RNU6-1048P (28 kb)	ABCG8:protein_coding(KNOWN); LRPPRC:protein_coding(KNOWN); ABCG5:protein_coding(KNOWN); RNU6-1048P:snRNA(KNOWN)	ABCG8: ATP-binding cassette, sub-family G (WHITE), member 8 (0 kb)	-0.352576	-0.224297	1.181	0.246276	0.28	0.24	0.11	7	7		NA	ABCG5 | CAMKMT | DYNC2LI1 | LRPPRC | PREPL	ID2 | TMEM163	sit	16.7246	8.2852	0.00735604		G	A	0.0445475	0.0445475	9755	0.953331	0.107543	0.0149311	12.2379	5.40354	0.434316	5.30331	0.150888	0.107371	0.0169964
rs115668039	2	2p21	44089617	rs114818032	0.955641	FALSE	6	7.72949	0.171788	0.353127	0.022	0.86	+++++-	ABCG8 (0 kb, intron/Intron/MODIFIER); ABCG5 (24 kb); LRPPRC (24 kb); RNU6-1048P (30 kb)	ABCG8:protein_coding(KNOWN); ABCG5:protein_coding(KNOWN); LRPPRC:protein_coding(KNOWN); RNU6-1048P:snRNA(KNOWN)	ABCG8: ATP-binding cassette, sub-family G (WHITE), member 8 (0 kb)	-0.753952	-0.277369	0.176	0.156222	0.34	0.24	0.15	6	6		NA	ABCG5 | CAMKMT | DYNC2LI1 | LRPPRC | PREPL	ID2 | TMEM163	sit	16.7099	8.59927	0.00734812		C	T	0.043014	0.043014	9755	0.940881	0.107859	0.0150094	12.1852	5.33211	0.434913	5.30891	0.150525	0.1078	0.017104
rs147322283	2	2p21	44090270	rs114818032	0.955641	FALSE	6	7.71665	0.172559	0.35205	0.022	0.86	+++++-	ABCG8 (0 kb, intron/Intron/MODIFIER); LRPPRC (23 kb); ABCG5 (24 kb); RNU6-1048P (30 kb)	ABCG8:protein_coding(KNOWN); LRPPRC:protein_coding(KNOWN); ABCG5:protein_coding(KNOWN); RNU6-1048P:snRNA(KNOWN)	ABCG8: ATP-binding cassette, sub-family G (WHITE), member 8 (0 kb)	-0.271626	-0.209939	3.817	0.468873	0.27	0.27	0.09	6	6		NA	ABCG5 | CAMKMT | DYNC2LI1 | LRPPRC | PREPL	ID2 | TMEM163	sit	16.7056	8.58804	0.00734619		G	C	0.0430529	0.0430529	9755	0.944268	0.108524	0.0149788	12.3733	5.38337	0.432231	5.28383	0.152155	0.108127	0.0170727
rs144797141	2	2p21	44090490	rs114818032	0.955641	FALSE	6	7.70818	0.173069	0.351338	0.022	0.86	+++++-	ABCG8 (0 kb, intron/Intron/MODIFIER); LRPPRC (23 kb); ABCG5 (24 kb); RNU6-1048P (29 kb)	ABCG8:protein_coding(KNOWN); LRPPRC:protein_coding(KNOWN); ABCG5:protein_coding(KNOWN); RNU6-1048P:snRNA(KNOWN)	ABCG8: ATP-binding cassette, sub-family G (WHITE), member 8 (0 kb)	-0.757058	-0.282739	0.088	0.45372	0.2	0.25	0.1	6	6		NA	ABCG5 | CAMKMT | DYNC2LI1 | LRPPRC | PREPL	ID2 | TMEM163	sit	16.6777	8.58174	0.00733343		T	C	0.0430063	0.0430063	9755	0.944899	0.108456	0.0149788	12.3585	5.383	0.431339	5.27555	0.152697	0.108043	0.0170727
rs141040527	2	2p21	44090477	rs114818032	0.955641	FALSE	6	7.70818	0.173069	0.351338	0.022	0.86	+++++-	ABCG8 (0 kb, intron/Intron/MODIFIER); LRPPRC (23 kb); ABCG5 (24 kb); RNU6-1048P (29 kb)	ABCG8:protein_coding(KNOWN); LRPPRC:protein_coding(KNOWN); ABCG5:protein_coding(KNOWN); RNU6-1048P:snRNA(KNOWN)	ABCG8: ATP-binding cassette, sub-family G (WHITE), member 8 (0 kb)	-0.773339	-0.283603	1.408	0.220412	0.26	0.27	0.16	7	7		NA	ABCG5 | CAMKMT | DYNC2LI1 | LRPPRC | PREPL	ID2 | TMEM163	sit	16.6776	8.58173	0.00733343		C	T	0.0430063	0.0430063	9755	0.944911	0.108469	0.0149788	12.3615	5.38228	0.431594	5.27792	0.152542	0.108043	0.0170727
rs116388539	2	2p21	44090760	rs114818032	0.955641	FALSE	6	7.70273	0.173397	0.35088	0.022	0.86	+++++-	ABCG8 (0 kb, intron/Intron/MODIFIER); LRPPRC (23 kb); ABCG5 (25 kb); RNU6-1048P (29 kb)	ABCG8:protein_coding(KNOWN); LRPPRC:protein_coding(KNOWN); ABCG5:protein_coding(KNOWN); RNU6-1048P:snRNA(KNOWN)	ABCG8: ATP-binding cassette, sub-family G (WHITE), member 8 (0 kb)	-0.668408	-0.262802	1.335	0.379837	0.23	0.25	0.14	7	7		NA	ABCG5 | CAMKMT | DYNC2LI1 | LRPPRC | PREPL	ID2 | TMEM163	sit	16.6576	8.57716	0.00732432		G	A	0.0429552	0.0429552	9755	0.945701	0.108355	0.0149833	12.3299	5.38132	0.429649	5.25992	0.153725	0.107915	0.0170871
rs72796793	2	2p21	44090206	rs114818032	0.955641	FALSE	6	7.67731	0.174939	0.34873	0.022	0.86	+++++-	ABCG8 (0 kb, intron/Intron/MODIFIER); LRPPRC (23 kb); ABCG5 (24 kb); RNU6-1048P (30 kb)	ABCG8:protein_coding(KNOWN); LRPPRC:protein_coding(KNOWN); ABCG5:protein_coding(KNOWN); RNU6-1048P:snRNA(KNOWN)	ABCG8: ATP-binding cassette, sub-family G (WHITE), member 8 (0 kb)	-0.0496617	-0.16777	2.953	0.332353	0.26	0.27	0.09	7	7		NA	ABCG5 | CAMKMT | DYNC2LI1 | LRPPRC | PREPL	ID2 | TMEM163	sit	16.59	8.59892	0.00729307		T	C	0.0429809	0.0429809	9755	0.943146	0.108283	0.0149922	12.3012	5.36548	0.432312	5.28459	0.152105	0.107025	0.0170862
rs4076835	2	2p21	44081488	rs4077440	0.632736	FALSE	5	3.71103	0.446524	0	0.4167	0.884	-----?	ABCG8 (0 kb, intron/Intron/MODIFIER); ABCG5 (15 kb); LRPPRC (32 kb); RNU6-1048P (38 kb); DYNC2LI1 (44 kb)	ABCG8:protein_coding(KNOWN); ABCG5:protein_coding(KNOWN); LRPPRC:protein_coding(KNOWN); RNU6-1048P:snRNA(KNOWN); DYNC2LI1:protein_coding(KNOWN)	ABCG8: ATP-binding cassette, sub-family G (WHITE), member 8 (0 kb)	-0.533126	-0.253326	0.387	0.240952	0.19	0.15	0.1	6	6	Motifs|PWM|MTF-1|	0.956 Low density lipoprotein cholesterol levels	ABCG5 | CAMKMT | DYNC2LI1 | LOC100129726 | LRPPRC | PPM1B		brt	16.5462	16.6997	0.00806015		T	C	0.450813	0.450813	8790	0.979235	-0.050311	0.00622562	15.1984	11.8542	0.208478	3.79017	0.285032	-0.0513136	0.006906
rs72796795	2	2p21	44090901	rs114818032	0.955641	FALSE	6	7.61228	0.178938	0.343166	0.022	0.86	+++++-	ABCG8 (0 kb, intron/Intron/MODIFIER); LRPPRC (23 kb); ABCG5 (25 kb); RNU6-1048P (29 kb)	ABCG8:protein_coding(KNOWN); LRPPRC:protein_coding(KNOWN); ABCG5:protein_coding(KNOWN); RNU6-1048P:snRNA(KNOWN)	ABCG8: ATP-binding cassette, sub-family G (WHITE), member 8 (0 kb)	-0.342853	-0.215677	1.496	0.262332	0.22	0.26	0.13	7	7		NA	ABCG5 | CAMKMT | DYNC2LI1 | LRPPRC | PREPL	ID2 | TMEM163	sit	16.5157	8.64777	0.00725907		G	C	0.0429927	0.0429927	9755	0.946105	0.107366	0.0149721	12.1367	5.30784	0.431136	5.27367	0.15282	0.107576	0.0170756
rs72796796	2	2p21	44090937	rs114818032	0.955641	FALSE	6	7.61138	0.178994	0.343089	0.022	0.86	+++++-	ABCG8 (0 kb, intron/Intron/MODIFIER); LRPPRC (23 kb); ABCG5 (25 kb); RNU6-1048P (29 kb)	ABCG8:protein_coding(KNOWN); LRPPRC:protein_coding(KNOWN); ABCG5:protein_coding(KNOWN); RNU6-1048P:snRNA(KNOWN)	ABCG8: ATP-binding cassette, sub-family G (WHITE), member 8 (0 kb)	-0.786776	-0.277586	1.191	0.158005	0.28	0.2	0.12	7	7		NA	ABCG5 | CAMKMT | DYNC2LI1 | LRPPRC | PREPL	ID2 | TMEM163	sit	16.5123	8.64697	0.00725745		A	G	0.0429927	0.0429927	9755	0.946502	0.107365	0.0149721	12.1365	5.3036	0.431549	5.2775	0.152569	0.107556	0.0170756
rs11695056	2	2p21	44015409	rs58290925	0.742771	FALSE	6	5.00153	0.415694	0.000305384	0.1208	0.99	++++++	DYNC2LI1 (0 kb, intron/NMD transcript/MODIFIER | intron/Intron/MODIFIER | nc-RNA/Non coding transcript/MODIFIER); RN7SKP66 (16 kb); PLEKHH2 (20 kb); ABCG5 (24 kb)	DYNC2LI1:protein_coding(KNOWN); RN7SKP66:misc_RNA(KNOWN); PLEKHH2:protein_coding(KNOWN); ABCG5:protein_coding(KNOWN)	DYNC2LI1: dynein, cytoplasmic 2, light intermediate chain 1 (0 kb)	-0.00588534	-0.170663	3.264	0.566884	0.3	0.17	0.11	6	6	Motifs|PWM|Foxj3|, Motifs|PWM|FOXG1|	0.878 Coronary artery disease	ABCG8 | DYNC2LI1 | LRPPRC | PLEKHH2 | PPM1B | PREPL | THADA		sit	16.4813	16.5705	0.00724035		G	A	0.147228	0.147228	9755	0.996753	0.0538464	0.00885916	8.92304	8.9862	0	2.87876	0.410698	0.0643092	0.00984766
rs72796787	2	2p21	44089815	rs114818032	0.737535	FALSE	6	7.12726	0.211347	0.298468	0.0172	0.854	+++++-	ABCG8 (0 kb, intron/Intron/MODIFIER); ABCG5 (24 kb); LRPPRC (24 kb); RNU6-1048P (30 kb)	ABCG8:protein_coding(KNOWN); ABCG5:protein_coding(KNOWN); LRPPRC:protein_coding(KNOWN); RNU6-1048P:snRNA(KNOWN)	ABCG8: ATP-binding cassette, sub-family G (WHITE), member 8 (0 kb)	-0.465088	-0.244532	1.91	0.423079	0.32	0.22	0.14	7	7		NA	ABCG5 | CAMKMT | DYNC2LI1 | LRPPRC | PREPL	ID2 | TMEM163	sit	16.4749	9.35249	0.00723917		C	T	0.0417489	0.0417489	9755	0.933417	0.108709	0.0152513	12.0013	4.79718	0.483432	5.80756	0.121357	0.107096	0.0174008
rs72796784	2	2p21	44088153	rs114818032	0.955641	FALSE	6	10.4178	0.0642259	0.520053	0.0196	0.856	+++++-	ABCG8 (0 kb, intron/Intron/MODIFIER); ABCG5 (22 kb); LRPPRC (25 kb); RNU6-1048P (32 kb)	ABCG8:protein_coding(KNOWN); ABCG5:protein_coding(KNOWN); LRPPRC:protein_coding(KNOWN); RNU6-1048P:snRNA(KNOWN)	ABCG8: ATP-binding cassette, sub-family G (WHITE), member 8 (0 kb)	-1.01711	-0.31829	3.34	0.258673	0.31	0.25	0.2	6	6		NA	ABCG5 | CAMKMT | DYNC2LI1 | LRPPRC | PREPL	ID2 | TMEM163	sit	16.38	5.79722	0.00719689		A	T	0.0411608	0.0411608	9755	0.932058	0.108916	0.0153565	11.8893	3.74614	0.572325	7.01467	0.0714317	0.111282	0.0176534
chr2:44097432:I	2	2p21	44097432	rs114818032	0.957296	FALSE	6	15.8608	0.00725292	0.684757	0.0325	0.865	+++++-	ABCG8 (0 kb, intron/Intron/MODIFIER); LRPPRC (16 kb); RNU6-1048P (22 kb); ABCG5 (31 kb)	ABCG8:protein_coding(KNOWN); LRPPRC:protein_coding(KNOWN); RNU6-1048P:snRNA(KNOWN); ABCG5:protein_coding(KNOWN)	ABCG8: ATP-binding cassette, sub-family G (WHITE), member 8 (0 kb)			2.421					7	7		NA	ABCG5 | CAMKMT | DYNC2LI1 | LRPPRC | PREPL	ID2 | TMEM163	sit	16.3189	3.41821	0.0071735		CAATT	C	0.0461062	0.0461062	9755	0.952509	0.110135	0.0146789	13.2122	5.31572	0.453759	5.49208	0.139113	0.110697	0.0167638
rs11695053	2	2p21	44015391	rs58290925	0.742771	FALSE	6	4.89252	0.429138	0	0.1208	0.989	++++++	DYNC2LI1 (0 kb, intron/NMD transcript/MODIFIER | intron/Intron/MODIFIER | nc-RNA/Non coding transcript/MODIFIER); RN7SKP66 (16 kb); PLEKHH2 (20 kb); ABCG5 (24 kb)	DYNC2LI1:protein_coding(KNOWN); RN7SKP66:misc_RNA(KNOWN); PLEKHH2:protein_coding(KNOWN); ABCG5:protein_coding(KNOWN)	DYNC2LI1: dynein, cytoplasmic 2, light intermediate chain 1 (0 kb)	-0.590343	-0.251697	0.051	0.443192	0.31	0.19	0.11	6	6	Motifs|PWM|Oct-1|, Motifs|PWM|HNF1A|, Motifs|PWM|HNF1B|	0.878 Coronary artery disease	ABCG8 | DYNC2LI1 | LRPPRC | PLEKHH2 | PPM1B | PREPL | THADA		sit	16.3185	16.4141	0.00716651		C	A	0.146671	0.146671	9755	0.99533	0.0540335	0.00886686	8.96503	9.02957	0	2.76432	0.429408	0.0649686	0.0098687
rs72796792	2	2p21	44090184	rs114818032	0.955641	FALSE	6	7.14634	0.209982	0.300341	0.022	0.855	+++++-	ABCG8 (0 kb, intron/Intron/MODIFIER); LRPPRC (23 kb); ABCG5 (24 kb); RNU6-1048P (30 kb)	ABCG8:protein_coding(KNOWN); LRPPRC:protein_coding(KNOWN); ABCG5:protein_coding(KNOWN); RNU6-1048P:snRNA(KNOWN)	ABCG8: ATP-binding cassette, sub-family G (WHITE), member 8 (0 kb)	-0.361925	-0.224707	1.519	0.262565	0.26	0.21	0.08	7	7		NA	ABCG5 | CAMKMT | DYNC2LI1 | LRPPRC | PREPL	ID2 | TMEM163	sit	16.2831	9.18967	0.00715217		A	G	0.0426308	0.0426308	9755	0.938623	0.107605	0.0150676	12.0434	5.67828	0.382662	4.85957	0.182374	0.106234	0.0172065
rs149082381	2	2p21	44094616	rs114818032	0.917876	FALSE	6	8.87793	0.114033	0.436806	0.0293	0.881	+++++-	ABCG8 (0 kb, intron/Intron/MODIFIER); LRPPRC (19 kb); RNU6-1048P (25 kb); ABCG5 (29 kb)	ABCG8:protein_coding(KNOWN); LRPPRC:protein_coding(KNOWN); RNU6-1048P:snRNA(KNOWN); ABCG5:protein_coding(KNOWN)	ABCG8: ATP-binding cassette, sub-family G (WHITE), member 8 (0 kb)	-0.640087	-0.260937	1.401	0.628854	0.27	0.32	0.21	7	7		NA	ABCG5 | CAMKMT | DYNC2LI1 | LRPPRC | PREPL	ID2 | TMEM163	sit	16.2776	7.01766	0.00715413		G	A	0.0476759	0.0476759	9755	0.940102	0.106307	0.0144669	12.6997	7.70562	0.243497	3.96561	0.265201	0.1037	0.016422
rs115651311	2	2p21	44090186	rs114818032	0.911531	FALSE	6	7.05767	0.216386	0.291551	0.0219	0.851	+++++-	ABCG8 (0 kb, intron/Intron/MODIFIER); LRPPRC (23 kb); ABCG5 (24 kb); RNU6-1048P (30 kb)	ABCG8:protein_coding(KNOWN); LRPPRC:protein_coding(KNOWN); ABCG5:protein_coding(KNOWN); RNU6-1048P:snRNA(KNOWN)	ABCG8: ATP-binding cassette, sub-family G (WHITE), member 8 (0 kb)	-0.523621	-0.244881	0.288	0.174518	0.25	0.21	0.08	7	7		NA	ABCG5 | CAMKMT | DYNC2LI1 | LRPPRC | PREPL	ID2 | TMEM163	sit	16.2208	9.28676	0.00712383		A	G	0.0423405	0.0423405	9755	0.936469	0.108426	0.0151303	12.1217	5.60776	0.392766	4.94043	0.176211	0.105946	0.0172993
rs58613498	2	2p21	44072887	rs114818032	0.955641	FALSE	6	7.29224	0.199797	0.31434	0.022	0.913	+++++-	ABCG8 (0 kb, intron/Intron/MODIFIER); ABCG5 (6.9 kb); DYNC2LI1 (36 kb); LRPPRC (41 kb); RNU6-1048P (47 kb)	ABCG8:protein_coding(KNOWN); ABCG5:protein_coding(KNOWN); DYNC2LI1:protein_coding(KNOWN); LRPPRC:protein_coding(KNOWN); RNU6-1048P:snRNA(KNOWN)	ABCG8: ATP-binding cassette, sub-family G (WHITE), member 8 (0 kb)	-0.346766	-0.225985	0.984	0.312221	0.3	0.21	0.15	6	6		NA	ABCG5 | CAMKMT | DYNC2LI1 | LRPPRC | PREPL	ID2 | TMEM163	sit	16.1496	9.04163	0.00708905		G	A	0.0478045	0.0478045	9755	0.975784	0.101112	0.01429	11.8413	5.63967	0.397864	4.98226	0.1731	0.0988587	0.0161748
chr2:43996765:I	2	2p21	43996765	rs58290925	0.892774	FALSE	6	7.40697	0.19209	0.32496	0.1354	0.982	++++++	PLEKHH2 (1.6 kb, near_gene/Downstream gene/MODIFIER); RN7SKP66 (2.5 kb, near_gene/Downstream gene/MODIFIER); DYNC2LI1 (4.4 kb, near_gene/Upstream gene/MODIFIER); ABCG5 (43 kb)	PLEKHH2:protein_coding(KNOWN); RN7SKP66:misc_RNA(KNOWN); DYNC2LI1:protein_coding(KNOWN); ABCG5:protein_coding(KNOWN)	PLEKHH2: pleckstrin homology domain containing, family H (with MyTH4 domain) member 2 (1.6 kb)			0.441					5	5		0.809 Coronary artery disease	ABCG8 | DYNC2LI1 | LRPPRC | PLEKHH2 | PPM1B | THADA		sit	16.1456	11.419	0.00708295		AG	A	0.162048	0.162048	9755	0.987922	0.0523178	0.0084128	9.30656	6.34408	0.359154	4.68131	0.196677	0.0656953	0.00935359
rs76224003	2	2p21	44020982	rs58290925	0.722358	FALSE	6	4.89581	0.428728	0	0.1227	0.985	++++++	DYNC2LI1 (0 kb, 3'utr/3 prime UTR/MODIFIER | intron/NMD transcript/MODIFIER | intron/Intron/MODIFIER | nc-RNA/Non coding transcript/MODIFIER | near_gene/Downstream gene/MODIFIER); ABCG5 (19 kb); RN7SKP66 (21 kb); PLEKHH2 (26 kb); ABCG8 (45 kb)	DYNC2LI1:protein_coding(KNOWN); ABCG5:protein_coding(KNOWN); RN7SKP66:misc_RNA(KNOWN); PLEKHH2:protein_coding(KNOWN); ABCG8:protein_coding(KNOWN)	DYNC2LI1: dynein, cytoplasmic 2, light intermediate chain 1 (0 kb)	-0.150967	-0.185872	3.101	0.604061	0.48	0.42	0.66	7	7		0.856 Coronary artery disease	ABCG8 | DYNC2LI1 | LRPPRC | PLEKHH2 | PPM1B | PREPL | THADA		sit	16.0286	16.1227	0.00703359		G	A	0.148681	0.148681	9755	0.989644	0.0542661	0.00883291	9.10132	9.16627	0	2.87798	0.410824	0.064096	0.00983844
rs7594731	2	2p21	44027302	rs58290925	0.529128	FALSE	6	1.38492	0.925956	0	0.1822	0.998	++++++	DYNC2LI1 (0 kb, intron/Intron/MODIFIER | nc-RNA/Non coding transcript/MODIFIER | near_gene/Downstream gene/MODIFIER | near_gene/Upstream gene/MODIFIER); ABCG5 (12 kb); RN7SKP66 (28 kb); PLEKHH2 (32 kb); ABCG8 (39 kb)	DYNC2LI1:protein_coding(KNOWN); ABCG5:protein_coding(KNOWN); RN7SKP66:misc_RNA(KNOWN); PLEKHH2:protein_coding(KNOWN); ABCG8:protein_coding(KNOWN)	DYNC2LI1: dynein, cytoplasmic 2, light intermediate chain 1 (0 kb)	0.0131347	-0.175384	3.439	0.458226	0.28	0.15	0.21	5	5	Chromatin_Structure|FAIRE|K562|Nabut, Chromatin_Structure|DNase-seq|Hrce|	0.437 Coronary artery disease	ABCG8 | DYNC2LI1 | LRPPRC | PLEKHH2		sit	15.8788	15.9607	0.00695967		A	G	0.242712	0.242712	9755	0.999409	0.045804	0.00721567	9.67401	9.73782	0	2.67094	0.445188	0.0515318	0.00803695
rs61226753	2	2p21	44068976	rs114818032	0.955641	FALSE	6	7.9343	0.159894	0.369825	0.0233	0.90298	+++++-	ABCG8 (0 kb, intron/Intron/MODIFIER); ABCG5 (3 kb, near_gene/Upstream gene/MODIFIER); DYNC2LI1 (32 kb); LRPPRC (45 kb)	ABCG8:protein_coding(KNOWN); ABCG5:protein_coding(KNOWN); DYNC2LI1:protein_coding(KNOWN); LRPPRC:protein_coding(KNOWN)	ABCG8: ATP-binding cassette, sub-family G (WHITE), member 8 (0 kb)	0.0513612	-0.164498	8.551	0.814684	0.28	0.4	0.48	5	5		NA	ABCG5 | CAMKMT | DYNC2LI1 | LRPPRC | PREPL	ID2 | TMEM163	sit	15.8218	7.93833	0.00693882		A	C	0.0477466	0.0477466	9755	0.956104	0.101592	0.0143468	11.8585	5.61167	0.405355	5.04503	0.168529	0.0990782	0.0162286
rs11556157	2	2p21	44028013	rs58290925	0.520873	FALSE	6	1.36577	0.928021	0	0.1816	0.99676	++++++	DYNC2LI1 (0 kb, exon/Missense/MODERATE | nc-exon/Non coding transcript exon/MODIFIER | nc-RNA/Non coding transcript/MODIFIER | near_gene/Downstream gene/MODIFIER | near_gene/Upstream gene/MODIFIER); ABCG5 (12 kb); RN7SKP66 (29 kb); PLEKHH2 (33 kb); ABCG8 (38 kb)	DYNC2LI1:protein_coding(KNOWN); ABCG5:protein_coding(KNOWN); RN7SKP66:misc_RNA(KNOWN); PLEKHH2:protein_coding(KNOWN); ABCG8:protein_coding(KNOWN)	DYNC2LI1: dynein, cytoplasmic 2, light intermediate chain 1 (0 kb)	-0.104351	0.0173912	10.94	0.811542	0.43	0.34	0.63	6	6	Motifs|PWM|MEF-2|, Motifs|PWM|Glis2|, Motifs|PWM|MEF2A|, Motifs|PWM|(SATB1)2|	0.44 Coronary artery disease	ABCG8 | DYNC2LI1 | LRPPRC | PLEKHH2		sit	15.8149	15.8981	0.00693108		T	A	0.24291	0.24291	9755	0.998094	0.0456497	0.00721567	9.61226	9.67704	0	2.4946	0.476268	0.0516916	0.00803695
rs114309202	2	2p21	44087612	rs114818032	0.911531	FALSE	6	12.7212	0.0261363	0.606955	0.0195	0.864	+++++-	ABCG8 (0 kb, intron/Intron/MODIFIER); ABCG5 (22 kb); LRPPRC (26 kb); RNU6-1048P (32 kb)	ABCG8:protein_coding(KNOWN); ABCG5:protein_coding(KNOWN); LRPPRC:protein_coding(KNOWN); RNU6-1048P:snRNA(KNOWN)	ABCG8: ATP-binding cassette, sub-family G (WHITE), member 8 (0 kb)	-0.354986	-0.227087	1.802	0.346288	0.28	0.26	0.19	6	6		NA	ABCG5 | CAMKMT | DYNC2LI1 | LRPPRC | PREPL	ID2 | TMEM163	sit	15.6851	4.5586	0.00687711		G	A	0.0404048	0.0404048	9755	0.929085	0.108628	0.0155767	11.523	2.94377	0.671149	9.12266	0.0277037	0.112645	0.0179604
rs142438913	2	2p21	44084291	rs114818032	1	FALSE	6	10.1644	0.0707078	0.508089	0.0195	0.886	+++++-	ABCG8 (0 kb, intron/Intron/MODIFIER); ABCG5 (18 kb); LRPPRC (29 kb); RNU6-1048P (36 kb); DYNC2LI1 (47 kb)	ABCG8:protein_coding(KNOWN); ABCG5:protein_coding(KNOWN); LRPPRC:protein_coding(KNOWN); RNU6-1048P:snRNA(KNOWN); DYNC2LI1:protein_coding(KNOWN)	ABCG8: ATP-binding cassette, sub-family G (WHITE), member 8 (0 kb)	-0.409102	-0.233225	5.711	0.457627	0.34	0.3	0.2	7	7		NA	ABCG5 | CAMKMT | DYNC2LI1 | LRPPRC | PREPL	ID2 | TMEM163	sit	15.6396	5.75318	0.00685467		A	T	0.0388177	0.0388177	9755	0.91318	0.108785	0.0154802	11.6878	3.98502	0.553689	6.72177	0.0813148	0.104547	0.0176726
rs147686747	2	2p21	44084281	rs114818032	1	FALSE	6	10.1665	0.0706538	0.508187	0.0195	0.886	+++++-	ABCG8 (0 kb, intron/Intron/MODIFIER); ABCG5 (18 kb); LRPPRC (29 kb); RNU6-1048P (36 kb); DYNC2LI1 (47 kb)	ABCG8:protein_coding(KNOWN); ABCG5:protein_coding(KNOWN); LRPPRC:protein_coding(KNOWN); RNU6-1048P:snRNA(KNOWN); DYNC2LI1:protein_coding(KNOWN)	ABCG8: ATP-binding cassette, sub-family G (WHITE), member 8 (0 kb)	-0.368113	-0.226345	1.424	0.223871	0.28	0.23	0.14	7	7		NA	ABCG5 | CAMKMT | DYNC2LI1 | LRPPRC | PREPL	ID2 | TMEM163	sit	15.6356	5.74967	0.00685279		A	G	0.0388177	0.0388177	9755	0.913245	0.108772	0.0154802	11.6852	3.98718	0.553278	6.71558	0.0815375	0.104533	0.0176726
rs6544714	2	2p21	44085266	rs4077440	0.609545	FALSE	5	2.98906	0.559658	0	0.4151	0.888	-----?	ABCG8 (0 kb, intron/Intron/MODIFIER); ABCG5 (19 kb); LRPPRC (28 kb); RNU6-1048P (35 kb); DYNC2LI1 (48 kb)	ABCG8:protein_coding(KNOWN); ABCG5:protein_coding(KNOWN); LRPPRC:protein_coding(KNOWN); RNU6-1048P:snRNA(KNOWN); DYNC2LI1:protein_coding(KNOWN)	ABCG8: ATP-binding cassette, sub-family G (WHITE), member 8 (0 kb)	-0.274813	-0.208372	6.017	0.668772	0.32	0.35	0.21	7	7		0.978 Low density lipoprotein cholesterol levels	ABCG5 | CAMKMT | DYNC2LI1 | LOC100129726 | LRPPRC | PPM1B		brt	15.6274	15.7748	0.0075944		C	T	0.450886	0.450886	8790	0.978386	-0.0487177	0.00622183	14.3137	13.7187	0.039679	3.12396	0.372906	-0.0491952	0.00689456
rs28429480	2	2p21	44083019	rs4077440	0.609545	FALSE	5	2.93339	0.569033	0	0.4138	0.89	-----?	ABCG8 (0 kb, intron/Intron/MODIFIER); ABCG5 (17 kb); LRPPRC (31 kb); RNU6-1048P (37 kb); DYNC2LI1 (46 kb)	ABCG8:protein_coding(KNOWN); ABCG5:protein_coding(KNOWN); LRPPRC:protein_coding(KNOWN); RNU6-1048P:snRNA(KNOWN); DYNC2LI1:protein_coding(KNOWN)	ABCG8: ATP-binding cassette, sub-family G (WHITE), member 8 (0 kb)	-0.64528	-0.267322	0.234	0.363328	0.3	0.27	0.2	6	6	Motifs|PWM|PRDM1|	0.978 Low density lipoprotein cholesterol levels	ABCG5 | CAMKMT | DYNC2LI1 | LOC100129726 | LRPPRC | PPM1B		brt	15.6153	15.7615	0.00758769		A	C	0.449918	0.449918	8790	0.980451	-0.0486756	0.00621733	14.3106	14.3883	0.00195826	3.00589	0.390719	-0.0490994	0.00690525
rs185263492	2	2p21	43996767	rs58290925	0.892774	FALSE	5	1.93359	0.747972	0	0.1307	0.97	++?+++	PLEKHH2 (1.6 kb, near_gene/Downstream gene/MODIFIER); RN7SKP66 (2.5 kb, near_gene/Downstream gene/MODIFIER); DYNC2LI1 (4.4 kb, near_gene/Upstream gene/MODIFIER); ABCG5 (43 kb)	PLEKHH2:protein_coding(KNOWN); RN7SKP66:misc_RNA(KNOWN); DYNC2LI1:protein_coding(KNOWN); ABCG5:protein_coding(KNOWN)	PLEKHH2: pleckstrin homology domain containing, family H (with MyTH4 domain) member 2 (1.6 kb)	-0.205588	-0.190916	2.175	0.6933	0.35	0.18	0.24	5	5	5:Chromatin_Structure|DNase-seq|Hvmf|;5:NA	0.809 Coronary artery disease	ABCG8 | DYNC2LI1 | LRPPRC | PLEKHH2 | PPM1B | THADA		sit	15.6083	15.6861	0.00973421		G	T	0.154911	0.154911	6843	0.975442	0.0761087	0.0127767	8.5861	8.64449	0	0.15997	0.92313	0.0774323	0.0126384
chr2:44085880:I	2	2p21	44085880	rs4077440	0.602135	FALSE	5	3.16079	0.531287	0	0.4131	0.88	-----?	ABCG8 (0 kb, intron/Intron/MODIFIER); ABCG5 (20 kb); LRPPRC (28 kb); RNU6-1048P (34 kb); DYNC2LI1 (49 kb)	ABCG8:protein_coding(KNOWN); ABCG5:protein_coding(KNOWN); LRPPRC:protein_coding(KNOWN); RNU6-1048P:snRNA(KNOWN); DYNC2LI1:protein_coding(KNOWN)	ABCG8: ATP-binding cassette, sub-family G (WHITE), member 8 (0 kb)			0.824					6	6		0.967 Low density lipoprotein cholesterol levels	ABCG5 | CAMKMT | DYNC2LI1 | LOC100129726 | LRPPRC | PPM1B		brt	15.5693	15.7179	0.0075658		AC	A	0.450098	0.450098	8790	0.975422	-0.0487302	0.00622927	14.2873	12.5135	0.111829	3.37773	0.33697	-0.0491924	0.00690901
rs10165563	2	2p21	44083654	rs4077440	0.609545	FALSE	5	2.87268	0.579353	0	0.414	0.89	-----?	ABCG8 (0 kb, intron/Intron/MODIFIER); ABCG5 (18 kb); LRPPRC (30 kb); RNU6-1048P (36 kb); DYNC2LI1 (47 kb)	ABCG8:protein_coding(KNOWN); ABCG5:protein_coding(KNOWN); LRPPRC:protein_coding(KNOWN); RNU6-1048P:snRNA(KNOWN); DYNC2LI1:protein_coding(KNOWN)	ABCG8: ATP-binding cassette, sub-family G (WHITE), member 8 (0 kb)	-0.346907	-0.22434	0.763	0.117959	0.28	0.21	0.15	6	6	Motifs|PWM|PRDM1|, Motifs|PWM|ZNF75A|	0.978 Low density lipoprotein cholesterol levels	ABCG5 | CAMKMT | DYNC2LI1 | LOC100129726 | LRPPRC | PPM1B		brt	15.5542	15.7	0.00755674		A	G	0.450086	0.450086	8790	0.979802	-0.0485728	0.00621733	14.2532	14.367	0	2.94162	0.400715	-0.0489954	0.00690525
rs72796744	2	2p21	44074552	rs114818032	1	FALSE	6	7.14965	0.209747	0.300665	0.0219	0.906	+++++-	ABCG8 (0 kb, intron/Intron/MODIFIER); ABCG5 (8.5 kb); DYNC2LI1 (37 kb); LRPPRC (39 kb); RNU6-1048P (45 kb)	ABCG8:protein_coding(KNOWN); ABCG5:protein_coding(KNOWN); DYNC2LI1:protein_coding(KNOWN); LRPPRC:protein_coding(KNOWN); RNU6-1048P:snRNA(KNOWN)	ABCG8: ATP-binding cassette, sub-family G (WHITE), member 8 (0 kb)	0.142288	-0.153171	2.726	0.701769	0.2	0.33	0.27	6	6		NA	ABCG5 | CAMKMT | DYNC2LI1 | LRPPRC | PREPL	ID2 | TMEM163	sit	15.5357	9.09771	0.00680608		G	A	0.0463084	0.0463084	9755	0.96657	0.0999858	0.014541	11.2261	5.29398	0.422322	5.19321	0.158184	0.0982845	0.0164769
rs66900043	2	2p21	44068341	rs114818032	0.955641	FALSE	6	7.6345	0.177563	0.345079	0.0234	0.8901	+++++-	ABCG8 (0 kb, intron/Intron/MODIFIER); ABCG5 (2.3 kb, near_gene/Upstream gene/MODIFIER); DYNC2LI1 (31 kb); LRPPRC (45 kb)	ABCG8:protein_coding(KNOWN); ABCG5:protein_coding(KNOWN); DYNC2LI1:protein_coding(KNOWN); LRPPRC:protein_coding(KNOWN)	ABCG8: ATP-binding cassette, sub-family G (WHITE), member 8 (0 kb)	0.189991	-0.128537	4.98	0.607198	0.42	0.41	0.4	5	5		NA	ABCG5 | CAMKMT | DYNC2LI1 | LRPPRC | PREPL	ID2 | TMEM163	sit	15.479	8.19674	0.00678098		G	C	0.0478944	0.0478944	9755	0.951917	0.0999705	0.014322	11.5446	5.48275	0.407165	5.06043	0.167425	0.097649	0.016215
rs55991524	2	2p21	44083123	rs4077440	0.609545	FALSE	5	2.89752	0.575118	0	0.4137	0.889	-----?	ABCG8 (0 kb, intron/Intron/MODIFIER); ABCG5 (17 kb); LRPPRC (31 kb); RNU6-1048P (37 kb); DYNC2LI1 (46 kb)	ABCG8:protein_coding(KNOWN); ABCG5:protein_coding(KNOWN); LRPPRC:protein_coding(KNOWN); RNU6-1048P:snRNA(KNOWN); DYNC2LI1:protein_coding(KNOWN)	ABCG8: ATP-binding cassette, sub-family G (WHITE), member 8 (0 kb)	-0.734509	-0.279418	0.254	0.202113	0.31	0.32	0.22	7	7		0.978 Low density lipoprotein cholesterol levels	ABCG5 | CAMKMT | DYNC2LI1 | LOC100129726 | LRPPRC | PPM1B		brt	15.4692	15.614	0.00751338		C	T	0.449533	0.449533	8790	0.978615	-0.0484721	0.0062263	14.1592	14.2718	0	2.99686	0.39211	-0.049021	0.00690645
rs72796734	2	2p21	44063731	rs114818032	0.955641	FALSE	6	7.21415	0.205195	0.306917	0.0238	0.911	+++++-	ABCG5 (0 kb, intron/NMD transcript/MODIFIER | intron/Intron/MODIFIER); ABCG8 (2.4 kb, near_gene/Upstream gene/MODIFIER); DYNC2LI1 (27 kb); LRPPRC (50 kb)	ABCG5:protein_coding(KNOWN); ABCG8:protein_coding(KNOWN); DYNC2LI1:protein_coding(KNOWN); LRPPRC:protein_coding(KNOWN)	ABCG5: ATP-binding cassette, sub-family G (WHITE), member 5 (0 kb)	-0.466659	-0.243378	2	0.699006	0.14	0.21	0.13	7	7		NA	ABCG5 | CAMKMT | DYNC2LI1 | LRPPRC | PREPL	ID2 | TMEM163	sit	15.258	8.67701	0.00668137		T	C	0.0473476	0.0473476	9755	0.946505	0.101057	0.0145014	11.5059	5.8942	0.362039	4.70248	0.194925	0.0984439	0.0164705
rs13390041	2	2p21	44078162	rs4077440	0.617048	FALSE	5	2.44355	0.654772	0	0.4051	0.895	-----?	ABCG8 (0 kb, intron/Intron/MODIFIER); ABCG5 (12 kb); LRPPRC (35 kb); DYNC2LI1 (41 kb); RNU6-1048P (42 kb)	ABCG8:protein_coding(KNOWN); ABCG5:protein_coding(KNOWN); LRPPRC:protein_coding(KNOWN); DYNC2LI1:protein_coding(KNOWN); RNU6-1048P:snRNA(KNOWN)	ABCG8: ATP-binding cassette, sub-family G (WHITE), member 8 (0 kb)	-0.0458332	-0.187639	2.613	0.751417	0.29	0.26	0.18	6	6	Motifs|PWM|Sox18|	0.962 Low density lipoprotein cholesterol levels	ABCG5 | CAMKMT | DYNC2LI1 | LOC100129726 | LRPPRC | PPM1B		brt	15.2085	15.3448	0.00737789		G	A	0.44729	0.44729	8790	0.977342	-0.0481065	0.00623023	13.9452	14.0523	0	2.36158	0.500826	-0.0487644	0.00692072
rs4245793	2	2p21	44092959	rs4077440	0.618596	FALSE	5	3.21568	0.522402	0	0.4157	0.886	-----?	ABCG8 (0 kb, intron/Intron/MODIFIER); LRPPRC (21 kb); RNU6-1048P (27 kb); ABCG5 (27 kb)	ABCG8:protein_coding(KNOWN); LRPPRC:protein_coding(KNOWN); RNU6-1048P:snRNA(KNOWN); ABCG5:protein_coding(KNOWN)	ABCG8: ATP-binding cassette, sub-family G (WHITE), member 8 (0 kb)	-0.406618	-0.221309	0.935	0.529528	0.24	0.14	0.14	7	7		0.978 Low density lipoprotein cholesterol levels	ABCG5 | CAMKMT | DYNC2LI1 | LOC100129726 | LRPPRC | PPM1B		brt	15.0285	15.1704	0.00729035		C	G	0.451772	0.451772	8790	0.980177	-0.0474903	0.00620757	13.6989	12.1483	0.104449	3.34989	0.340759	-0.0481253	0.00688055
rs9973482	2	2p21	44095366	rs4077440	0.614885	FALSE	5	3.27035	0.513643	0	0.412	0.878	-----?	ABCG8 (0 kb, intron/Intron/MODIFIER); LRPPRC (18 kb); RNU6-1048P (24 kb); ABCG5 (29 kb)	ABCG8:protein_coding(KNOWN); LRPPRC:protein_coding(KNOWN); RNU6-1048P:snRNA(KNOWN); ABCG5:protein_coding(KNOWN)	ABCG8: ATP-binding cassette, sub-family G (WHITE), member 8 (0 kb)	-0.128999	-0.185972	0.876	0.394499	0.27	0.35	0.21	7	7		0.972 Low density lipoprotein cholesterol levels	ABCG5 | CAMKMT | DYNC2LI1 | LOC100129726 | LRPPRC | PPM1B		brt	14.9653	15.1069	0.0072583		C	A	0.450673	0.450673	8790	0.977978	-0.0474895	0.00622638	13.6203	11.8075	0.122492	3.41877	0.331451	-0.0480357	0.00689508
rs3792023	2	2p21	44015928	rs58290925	0.538199	FALSE	6	1.66201	0.893651	0	0.1846	0.986	++++++	DYNC2LI1 (0 kb, intron/NMD transcript/MODIFIER | intron/Intron/MODIFIER | nc-RNA/Non coding transcript/MODIFIER); RN7SKP66 (16 kb); PLEKHH2 (21 kb); ABCG5 (24 kb)	DYNC2LI1:protein_coding(KNOWN); RN7SKP66:misc_RNA(KNOWN); PLEKHH2:protein_coding(KNOWN); ABCG5:protein_coding(KNOWN)	DYNC2LI1: dynein, cytoplasmic 2, light intermediate chain 1 (0 kb)	0.0646704	-0.143543	11.39	0.919895	0.21	0.07	0.03	7	7		0.439 Coronary artery disease	ABCG8 | DYNC2LI1 | LRPPRC | PLEKHH2		sit	14.9533	15.0314	0.00653568		T	A	0.247757	0.247757	9755	0.991144	0.0438489	0.00720123	8.95774	9.01561	0	2.87146	0.411871	0.04994	0.00803059
rs9679574	2	2p21	44092694	rs4077440	0.618596	FALSE	5	3.32011	0.505752	0	0.4157	0.886	-----?	ABCG8 (0 kb, intron/Intron/MODIFIER); LRPPRC (21 kb); ABCG5 (27 kb); RNU6-1048P (27 kb)	ABCG8:protein_coding(KNOWN); LRPPRC:protein_coding(KNOWN); ABCG5:protein_coding(KNOWN); RNU6-1048P:snRNA(KNOWN)	ABCG8: ATP-binding cassette, sub-family G (WHITE), member 8 (0 kb)	-0.365284	-0.222239	1.707	0.359479	0.28	0.27	0.14	6	6		0.978 Low density lipoprotein cholesterol levels	ABCG5 | CAMKMT | DYNC2LI1 | LOC100129726 | LRPPRC | PPM1B		brt	14.9368	15.0775	0.00724357		A	C	0.452169	0.452169	8790	0.97764	-0.0473068	0.00620311	13.6179	11.8629	0.119471	3.40704	0.33302	-0.0478879	0.00687678
rs6752551	2	2p21	44096010	rs4077440	0.617048	FALSE	5	3.11961	0.538013	0	0.4147	0.886	-----?	ABCG8 (0 kb, intron/Intron/MODIFIER); LRPPRC (18 kb); RNU6-1048P (24 kb); ABCG5 (30 kb)	ABCG8:protein_coding(KNOWN); LRPPRC:protein_coding(KNOWN); RNU6-1048P:snRNA(KNOWN); ABCG5:protein_coding(KNOWN)	ABCG8: ATP-binding cassette, sub-family G (WHITE), member 8 (0 kb)	-0.319603	-0.207962	4.266	0.217098	0.36	0.42	0.24	7	7	Chromatin_Structure|FAIRE|K562|Ohurea	0.983 Low density lipoprotein cholesterol levels	ABCG5 | CAMKMT | DYNC2LI1 | LOC100129726 | LRPPRC | PPM1B		brt	14.9247	15.0649	0.00723727		A	T	0.451296	0.451296	8790	0.98157	-0.0473025	0.00620829	13.5944	12.6879	0.062373	3.19957	0.361867	-0.047948	0.00688741
rs6730449	2	2p21	44014719	rs58290925	0.542261	FALSE	6	1.72916	0.885205	0	0.1834	0.99035	++++++	DYNC2LI1 (0 kb, intron/NMD transcript/MODIFIER | intron/Intron/MODIFIER | nc-RNA/Non coding transcript/MODIFIER); RN7SKP66 (15 kb); PLEKHH2 (20 kb); ABCG5 (25 kb)	DYNC2LI1:protein_coding(KNOWN); RN7SKP66:misc_RNA(KNOWN); PLEKHH2:protein_coding(KNOWN); ABCG5:protein_coding(KNOWN)	DYNC2LI1: dynein, cytoplasmic 2, light intermediate chain 1 (0 kb)	0.846618	-0.0370571	15.72	0.875867	0.37	0.26	0.18	6	6	Motifs|PWM|HP1sitefactor|, Motifs|PWM|Pit-1|, Motifs|PWM|Oct-1|, Motifs|PWM|Oct-1|, Motifs|PWM|TEF|	0.442 Coronary artery disease	ABCG8 | DYNC2LI1 | LRPPRC | PLEKHH2		sit	14.8757	14.9536	0.00650024		A	T	0.247002	0.247002	9755	0.994088	0.0438708	0.00720108	8.96657	9.02427	0	2.97309	0.395793	0.0505945	0.00802991
rs7580380	2	2p21	44088947	rs4077440	0.623923	FALSE	5	2.67633	0.613362	0	0.4156	0.885	-----?	ABCG8 (0 kb, intron/Intron/MODIFIER); ABCG5 (23 kb); LRPPRC (25 kb); RNU6-1048P (31 kb)	ABCG8:protein_coding(KNOWN); ABCG5:protein_coding(KNOWN); LRPPRC:protein_coding(KNOWN); RNU6-1048P:snRNA(KNOWN)	ABCG8: ATP-binding cassette, sub-family G (WHITE), member 8 (0 kb)	-0.688889	-0.267883	0.278	0.383112	0.43	0.29	0.16	7	7		0.978 Low density lipoprotein cholesterol levels	ABCG5 | CAMKMT | DYNC2LI1 | LOC100129726 | LRPPRC | PPM1B		brt	14.8225	14.9659	0.00718726		T	C	0.452704	0.452704	8790	0.978464	-0.0476506	0.00621477	13.7547	13.8667	0	2.84104	0.416789	-0.0478369	0.00688898
rs13395859	2	2p21	44095621	rs4077440	0.607364	FALSE	5	3.22315	0.521199	0	0.4151	0.874	-----?	ABCG8 (0 kb, intron/Intron/MODIFIER); LRPPRC (18 kb); RNU6-1048P (24 kb); ABCG5 (30 kb)	ABCG8:protein_coding(KNOWN); LRPPRC:protein_coding(KNOWN); RNU6-1048P:snRNA(KNOWN); ABCG5:protein_coding(KNOWN)	ABCG8: ATP-binding cassette, sub-family G (WHITE), member 8 (0 kb)	-0.292885	-0.212186	2.489	0.34818	0.19	0.31	0.25	7	7	Chromatin_Structure|FAIRE|A549|	0.967 Low density lipoprotein cholesterol levels	ABCG5 | CAMKMT | DYNC2LI1 | LOC100129726 | LRPPRC | PPM1B		brt	14.7771	14.917	0.0071626		G	A	0.451745	0.451745	8790	0.976256	-0.0472289	0.00622496	13.4854	11.6467	0.124904	3.4282	0.330195	-0.0473627	0.00689389
rs4550709	2	2p21	44091641	rs4077440	0.618596	FALSE	5	3.16535	0.530546	0	0.4146	0.888	-----?	ABCG8 (0 kb, intron/Intron/MODIFIER); LRPPRC (22 kb); ABCG5 (26 kb); RNU6-1048P (28 kb)	ABCG8:protein_coding(KNOWN); LRPPRC:protein_coding(KNOWN); ABCG5:protein_coding(KNOWN); RNU6-1048P:snRNA(KNOWN)	ABCG8: ATP-binding cassette, sub-family G (WHITE), member 8 (0 kb)	-0.360878	-0.22486	1.473	0.285905	0.26	0.26	0.14	6	6	Motifs|PWM|Pax-4|	0.978 Low density lipoprotein cholesterol levels	ABCG5 | CAMKMT | DYNC2LI1 | LOC100129726 | LRPPRC | PPM1B		brt	14.7416	14.8804	0.00714429		A	C	0.451393	0.451393	8790	0.98119	-0.0469463	0.00620709	13.4066	12.333	0.0743671	3.24103	0.355935	-0.0476342	0.00688633
rs7601130	2	2p21	44090333	rs4077440	0.623923	FALSE	5	2.91885	0.571497	0	0.4166	0.883	-----?	ABCG8 (0 kb, intron/Intron/MODIFIER); LRPPRC (23 kb); ABCG5 (24 kb); RNU6-1048P (29 kb)	ABCG8:protein_coding(KNOWN); LRPPRC:protein_coding(KNOWN); ABCG5:protein_coding(KNOWN); RNU6-1048P:snRNA(KNOWN)	ABCG8: ATP-binding cassette, sub-family G (WHITE), member 8 (0 kb)	-0.190088	-0.183368	0.809	0.332515	0.27	0.26	0.12	7	7		0.978 Low density lipoprotein cholesterol levels	ABCG5 | CAMKMT | DYNC2LI1 | LOC100129726 | LRPPRC | PPM1B		brt	14.7387	14.882	0.00714495		C	T	0.453878	0.453878	8790	0.978016	-0.0474366	0.00621993	13.6168	13.0383	0.0406448	3.1271	0.372441	-0.0476897	0.00689315
rs3795860	2	2p21	44098855	rs4077440	0.618596	FALSE	5	3.08973	0.542924	0	0.4153	0.883	-----?	ABCG8 (0 kb, intron/Intron/MODIFIER); LRPPRC (15 kb); RNU6-1048P (21 kb); ABCG5 (33 kb)	ABCG8:protein_coding(KNOWN); LRPPRC:protein_coding(KNOWN); RNU6-1048P:snRNA(KNOWN); ABCG5:protein_coding(KNOWN)	ABCG8: ATP-binding cassette, sub-family G (WHITE), member 8 (0 kb)	-0.256954	-0.20774	0.73	0.388304	0.28	0.46	0.25	7	7		0.978 Low density lipoprotein cholesterol levels	ABCG5 | CAMKMT | DYNC2LI1 | LOC100129726 | LRPPRC | PPM1B		brt	14.7357	14.8759	0.00714195		C	T	0.45155	0.45155	8790	0.983184	-0.0471313	0.0062271	13.4237	12.546	0.0607142	3.19392	0.362683	-0.0476059	0.00689566
rs2286779	10	10q25.3	118394551	rs2286779	1	TRUE	6	5.88777	0.317293	0.150782	0.3552	0.867	++++++	PNLIPRP2 (0 kb, intron/Intron/MODIFIER | nc-RNA/Non coding transcript/MODIFIER); PNLIPRP1 (26 kb); C10orf82 (29 kb); HSPA12A (36 kb)	PNLIPRP2:polymorphic_pseudogene(KNOWN); PNLIPRP1:protein_coding(KNOWN); C10orf82:protein_coding(KNOWN); HSPA12A:protein_coding(KNOWN)	PNLIPRP2: pancreatic lipase-related protein 2 (0 kb)			0.384	0.449429	0.19	0.27	0.21	7	7		1 Blood protein levels // 0.635 Phospholipid levels (plasma) // 0.635 Low density lipoprotein cholesterol levels // 0.393 Tonsillectomy	C10orf134 | KIAA1598 | PDZD8 | PNLIPRP2	H3F3A	sit	14.7171	12.1964	0.00643061		C	G	0.466235	0.533765	9755	0.978338	0.0120164	0.00622272	1.2692	1.28024	0	2.46195	0.482207	0.0145863	0.00691475
rs75279593	2	2p21	44085035	rs17424122	0.736075	FALSE	6	2.14121	0.829282	0	0.03	0.806	++++++	ABCG8 (0 kb, intron/Intron/MODIFIER); ABCG5 (19 kb); LRPPRC (29 kb); RNU6-1048P (35 kb); DYNC2LI1 (48 kb)	ABCG8:protein_coding(KNOWN); ABCG5:protein_coding(KNOWN); LRPPRC:protein_coding(KNOWN); RNU6-1048P:snRNA(KNOWN); DYNC2LI1:protein_coding(KNOWN)	ABCG8: ATP-binding cassette, sub-family G (WHITE), member 8 (0 kb)	-0.376787	-0.226262	1.625	0.342054	0.32	0.23	0.12	7	7		NA	PREPL		sit	14.6827	14.7847	0.00641809		A	C	0.046727	0.046727	9755	0.830073	0.102163	0.0155502	10.3106	10.3861	0	1.65874	0.646146	0.119323	0.0173119
rs10186958	2	2p21	44098331	rs10186958	1	TRUE	5	4.67703	0.322069	0.144756	0.3588	0.801	-----?	ABCG8 (0 kb, intron/Intron/MODIFIER); LRPPRC (15 kb); RNU6-1048P (21 kb); ABCG5 (32 kb)	ABCG8:protein_coding(KNOWN); LRPPRC:protein_coding(KNOWN); RNU6-1048P:snRNA(KNOWN); ABCG5:protein_coding(KNOWN)	ABCG8: ATP-binding cassette, sub-family G (WHITE), member 8 (0 kb)	-0.419473	-0.229161	1.175	0.435613	0.19	0.35	0.24	6	6	Motifs|PWM|ZNF238|	0.658 Low density lipoprotein cholesterol levels	ABCG5 | CAMKMT | DYNC2LI1 | LRPPRC | PPM1B		brt	14.6771	12.3541	0.007107		G	A	0.396043	0.396043	8790	0.882757	-0.0483532	0.00651122	12.9573	7.38707	0.418892	5.16255	0.160274	-0.0493934	0.00732273
rs10495907	2	2p21	43998726	rs58290925	0.755429	FALSE	6	5.01035	0.414618	0.00206618	0.1189	0.991	++++++	RN7SKP66 (0.53 kb, near_gene/Downstream gene/MODIFIER); DYNC2LI1 (2.5 kb, near_gene/Upstream gene/MODIFIER); PLEKHH2 (3.6 kb, near_gene/Downstream gene/MODIFIER); ABCG5 (41 kb)	RN7SKP66:misc_RNA(KNOWN); DYNC2LI1:protein_coding(KNOWN); PLEKHH2:protein_coding(KNOWN); ABCG5:protein_coding(KNOWN)	RN7SKP66: RNA, 7SK small nuclear pseudogene 66 (0.53 kb)	-0.137827	-0.198097	1.922	0.21522	0.22	0.16	0.29	6	6	Motifs|PWM|PU.1|, Motifs|PWM|Arid3a|	1 Coronary artery disease	ABCG8 | DYNC2LI1 | LRPPRC | PLEKHH2 | PPM1B | THADA		sit	14.6743	14.7272	0.00641082		A	G	0.138079	0.138079	9755	0.995648	0.0513837	0.00906401	7.84933	7.27333	0.0793169	3.25845	0.353468	0.0617437	0.0100619
rs4603817	2	2p21	44092245	rs4077440	0.611094	FALSE	5	3.21739	0.522127	0	0.4188	0.882	-----?	ABCG8 (0 kb, intron/Intron/MODIFIER); LRPPRC (21 kb); ABCG5 (26 kb); RNU6-1048P (28 kb)	ABCG8:protein_coding(KNOWN); LRPPRC:protein_coding(KNOWN); ABCG5:protein_coding(KNOWN); RNU6-1048P:snRNA(KNOWN)	ABCG8: ATP-binding cassette, sub-family G (WHITE), member 8 (0 kb)	-0.359078	-0.211388	0.604	0.276605	0.27	0.21	0.11	6	6	Motifs|PWM|Zbtb12|	0.972 Low density lipoprotein cholesterol levels	ABCG5 | CAMKMT | DYNC2LI1 | LOC100129726 | LRPPRC | PPM1B		brt	14.6507	14.7896	0.00709837		G	C	0.453069	0.453069	8790	0.978069	-0.0470375	0.00621228	13.4345	11.5945	0.126484	3.43439	0.329371	-0.0472805	0.00688455
rs4751996	10	10q25.3	118397894	rs2286779	1	FALSE	6	5.71993	0.334432	0.125863	0.3553	0.868	++++++	PNLIPRP2 (0 kb, exon/Missense/MODERATE | exon/Synonymous/LOW | nc-exon/Non coding transcript exon/MODIFIER | nc-RNA/Non coding transcript/MODIFIER); C10orf82 (25 kb); PNLIPRP1 (29 kb); HSPA12A (33 kb)	PNLIPRP2:polymorphic_pseudogene(KNOWN); C10orf82:protein_coding(KNOWN); PNLIPRP1:protein_coding(KNOWN); HSPA12A:protein_coding(KNOWN)	PNLIPRP2: pancreatic lipase-related protein 2 (0 kb)	-0.585509	-0.577964	0.003	0.223189	0.21	0.21	0.31	6	6	Motifs|PWM|Gata5|, Motifs|PWM|GATA-4|	1 Blood protein levels // 0.635 Phospholipid levels (plasma) // 0.635 Low density lipoprotein cholesterol levels // 0.393 Tonsillectomy	C10orf134 | KIAA1598 | PDZD8 | PNLIPRP2	H3F3A	sit	14.6087	12.5012	0.0063809		G	A	0.466593	0.533407	9755	0.980814	0.0121356	0.00622168	1.28882	1.30001	0	2.63873	0.450741	0.0147958	0.00691383
rs7910135	10	10q25.3	118398046	rs2286779	1	FALSE	6	5.72094	0.334327	0.126017	0.3554	0.868	++++++	PNLIPRP2 (0 kb, intron/Intron/MODIFIER | nc-RNA/Non coding transcript/MODIFIER); C10orf82 (25 kb); PNLIPRP1 (29 kb); HSPA12A (33 kb)	PNLIPRP2:polymorphic_pseudogene(KNOWN); C10orf82:protein_coding(KNOWN); PNLIPRP1:protein_coding(KNOWN); HSPA12A:protein_coding(KNOWN)	PNLIPRP2: pancreatic lipase-related protein 2 (0 kb)			4.498	0.152848	0.17	0.08	0.06	6	6	Motifs|PWM|Pbx-1b|	1 Blood protein levels // 0.635 Phospholipid levels (plasma) // 0.635 Low density lipoprotein cholesterol levels // 0.393 Tonsillectomy	C10orf134 | KIAA1598 | PDZD8 | PNLIPRP2	H3F3A	sit	14.6086	12.4986	0.00638085		A	C	0.466628	0.533372	9755	0.980415	0.0121356	0.00622168	1.28882	1.30001	0	2.63873	0.450741	0.0147958	0.00691383
rs4751995	10	10q25.3	118397884	rs2286779	1	FALSE	6	5.71918	0.33451	0.125748	0.3553	0.868	++++++	PNLIPRP2 (0 kb, exon/Missense/MODERATE | nc-exon/Non coding transcript exon/MODIFIER | intron/Splice region/LOW | intron/Intron/MODIFIER | nc-RNA/Non coding transcript/MODIFIER); C10orf82 (25 kb); PNLIPRP1 (29 kb); HSPA12A (33 kb)	PNLIPRP2:polymorphic_pseudogene(KNOWN); C10orf82:protein_coding(KNOWN); PNLIPRP1:protein_coding(KNOWN); HSPA12A:protein_coding(KNOWN)	PNLIPRP2: pancreatic lipase-related protein 2 (0 kb)			10.44	0.704676	0.22	0.27	0.32	7	7		1 Blood protein levels // 0.635 Phospholipid levels (plasma) // 0.635 Low density lipoprotein cholesterol levels // 0.393 Tonsillectomy	C10orf134 | KIAA1598 | PDZD8 | PNLIPRP2	H3F3A	sit	14.6083	12.5027	0.00638075		G	A	0.466578	0.533422	9755	0.980912	0.0121356	0.00622168	1.28882	1.30001	0	2.63873	0.450741	0.0147958	0.00691383
rs6714800	2	2p21	44100357	rs4077440	0.614843	FALSE	5	3.52961	0.47339	0	0.4181	0.85	-----?	ABCG8 (0 kb, intron/Intron/MODIFIER); LRPPRC (13 kb); RNU6-1048P (19 kb); ABCG5 (34 kb)	ABCG8:protein_coding(KNOWN); LRPPRC:protein_coding(KNOWN); RNU6-1048P:snRNA(KNOWN); ABCG5:protein_coding(KNOWN)	ABCG8: ATP-binding cassette, sub-family G (WHITE), member 8 (0 kb)	-0.213223	-0.1949	1.55	0.508408	0.14	0.34	0.23	7	7		0.989 Low density lipoprotein cholesterol levels	ABCG5 | CAMKMT | DYNC2LI1 | LOC100129726 | LRPPRC | PPM1B		brt	14.4817	14.6188	0.00701224		C	T	0.452888	0.452888	8790	0.948742	-0.0470656	0.00627856	13.1827	10.8459	0.163222	3.58518	0.309882	-0.0473332	0.00697654
chr2:44089726:D	2	2p21	44089726	rs4077440	0.623923	FALSE	5	2.80051	0.591745	0	0.4151	0.883	-----?	ABCG8 (0 kb); ABCG5 (24 kb); LRPPRC (24 kb); RNU6-1048P (30 kb)	ABCG8:protein_coding(KNOWN); ABCG5:protein_coding(KNOWN); LRPPRC:protein_coding(KNOWN); RNU6-1048P:snRNA(KNOWN)	ABCG8: ATP-binding cassette, sub-family G (WHITE), member 8 (0 kb)			5.692								0.978 Low density lipoprotein cholesterol levels	ABCG5 | CAMKMT | DYNC2LI1 | LOC100129726 | LRPPRC | PPM1B		brt	14.4574	14.5974	0.00700164		T	TTAC	0.452727	0.452727	8790	0.975788	-0.0470178	0.00622266	13.3802	13.489	0	2.96103	0.397672	-0.0472928	0.00689215
rs13430143	2	2p21	44075093	rs4077440	0.581628	FALSE	5	3.04213	0.5508	0	0.3999	0.905	-----?	ABCG8 (0 kb, intron/Intron/MODIFIER); ABCG5 (9.1 kb); DYNC2LI1 (38 kb); LRPPRC (39 kb); RNU6-1048P (45 kb)	ABCG8:protein_coding(KNOWN); ABCG5:protein_coding(KNOWN); DYNC2LI1:protein_coding(KNOWN); LRPPRC:protein_coding(KNOWN); RNU6-1048P:snRNA(KNOWN)	ABCG8: ATP-binding cassette, sub-family G (WHITE), member 8 (0 kb)	-0.470924	-0.236815	1.007	0.682604	0.15	0.11	0.06	7	7		0.918 Low density lipoprotein cholesterol levels	ABCG5 | CAMKMT | DYNC2LI1 | LOC100129726 | LRPPRC | PPM1B | PREPL		brt	14.4213	14.549	0.00697724		G	A	0.440944	0.440944	8790	0.975539	-0.046959	0.00626228	13.1956	13.2973	0	2.60471	0.456665	-0.0464866	0.00694481
rs6756778	2	2p21	44100077	rs4077440	0.611744	FALSE	5	3.10114	0.541045	0	0.411	0.871	-----?	ABCG8 (0 kb, intron/Intron/MODIFIER); LRPPRC (14 kb); RNU6-1048P (20 kb); ABCG5 (34 kb)	ABCG8:protein_coding(KNOWN); LRPPRC:protein_coding(KNOWN); RNU6-1048P:snRNA(KNOWN); ABCG5:protein_coding(KNOWN)	ABCG8: ATP-binding cassette, sub-family G (WHITE), member 8 (0 kb)	-0.827438	-0.282796	0.033	0.859282	0.19	0.33	0.21	5	5	Chromatin_Structure|DNase-seq|Monocd14|, Chromatin_Structure|DNase-seq|Monocd14ro1746|, Chromatin_Structure|DNase-seq|Nb4|	1 Low density lipoprotein cholesterol levels	ABCG5 | CAMKMT | DYNC2LI1 | LOC100129726 | LRPPRC | PPM1B		brt	14.3025	14.4378	0.00692142		A	G	0.446404	0.446404	8790	0.967048	-0.046171	0.00623755	12.8714	12.7737	0.0122476	3.0372	0.385925	-0.0466289	0.0069235
rs10205879	2	2p21	44012244	rs58290925	0.534877	FALSE	6	1.66214	0.893635	0	0.1872	0.98637	++++++	DYNC2LI1 (0 kb, intron/NMD transcript/MODIFIER | intron/Intron/MODIFIER | nc-RNA/Non coding transcript/MODIFIER); RN7SKP66 (13 kb); PLEKHH2 (17 kb); ABCG5 (27 kb)	DYNC2LI1:protein_coding(KNOWN); RN7SKP66:misc_RNA(KNOWN); PLEKHH2:protein_coding(KNOWN); ABCG5:protein_coding(KNOWN)	DYNC2LI1: dynein, cytoplasmic 2, light intermediate chain 1 (0 kb)	-0.623188	-0.248893	1.641	0.624947	0.22	0.06	0.01	7	7		0.438 Coronary artery disease	ABCG8 | DYNC2LI1 | LRPPRC | PLEKHH2		sit	14.2895	14.3632	0.00623086		C	T	0.252273	0.252273	9755	0.990641	0.0424949	0.00716232	8.54025	8.21782	0.0375878	3.11717	0.373911	0.0488541	0.00797766
rs10202258	2	2p21	44091058	rs4077440	0.620177	FALSE	5	2.9428	0.567443	0	0.4147	0.888	-----?	ABCG8 (0 kb, intron/Intron/MODIFIER); LRPPRC (23 kb); ABCG5 (25 kb); RNU6-1048P (29 kb)	ABCG8:protein_coding(KNOWN); LRPPRC:protein_coding(KNOWN); ABCG5:protein_coding(KNOWN); RNU6-1048P:snRNA(KNOWN)	ABCG8: ATP-binding cassette, sub-family G (WHITE), member 8 (0 kb)	-0.80511	-0.283784	0.295	0.487296	0.26	0.29	0.22	7	7	Chromatin_Structure|FAIRE|Gm12892|	0.983 Low density lipoprotein cholesterol levels	ABCG5 | CAMKMT | DYNC2LI1 | LOC100129726 | LRPPRC | PPM1B		brt	14.213	14.348	0.00687624		T	C	0.453321	0.453321	8790	0.983827	-0.0457796	0.00618447	12.8727	12.6544	0.0199759	3.06115	0.382293	-0.046366	0.00684492
rs217385	7	7p13	44602187	rs217385	1	TRUE	6	1.42287	0.921795	0	0.3434	0.911	------	DDX56 (2.8 kb, near_gene/Downstream gene/MODIFIER); TMED4 (15 kb); NPC1L1 (21 kb); OGDH (44 kb)	DDX56:protein_coding(KNOWN); TMED4:protein_coding(KNOWN); NPC1L1:protein_coding(KNOWN); OGDH:protein_coding(KNOWN)	DDX56: DEAD (Asp-Glu-Ala-Asp) box helicase 56 (2.8 kb)	0.114484	2.85792	0.357	0.58146	0.35	0.43	0.4	2b	2	Motifs|Footprinting|CACD|A549, Motifs|Footprinting|CACD|Gliobla, Motifs|Footprinting|CACD|H1hesc, Motifs|Footprinting|CACD|Htr8, Motifs|Footprinting|CACD|LncapAndro, Motifs|Footprinting|CACD|Panisd, Motifs|PWM|CACD|, Motifs|PWM|TBX2|, Chromatin_Structure|FAIRE|Hepg2|, Chromatin_Structure|DNase-seq|Hpde6e6e7|, Chromatin_Structure|DNase-seq|Helas3|, Chromatin_Structure|DNase-seq|Hepg2|, Chromatin_S…	0.978 Low density lipoprotein cholesterol levels // 0.978 Total cholesterol levels // 0.978 LDL cholesterol levels // 0.968 LDL cholesterol levels in current drinkers // 0.968 LDL cholesterol levels x alcohol consumption (regular vs non-regular drinkers) interaction (2df) // 0.968 LDL cholesterol levels x alcohol consumption (drinkers vs non-drinkers) interaction (2df) // 0.899 LDL cholesterol le…	- | AEBP1 | BLVRA | CAMK2B | DBNL | DDX56 | GCK | MYO1G | NPC1L1 | NUDCD3 | OGDH | POLD2 | POLM | PPIA | RAMP3 | TBRG4 | TMED4 | UBE2D4 | unnamed | ZMIZ2		cat	14.1981	14.3389	0.00618512		T	G	0.431193	0.431193	9758	0.970536	-0.0344504	0.00639371	7.14828	7.20452	0	1.04581	0.790169	-0.0312896	0.00711581
rs13427362	2	2p21	44044839	rs138958276	0.554629	FALSE	6	1.50062	0.912998	0	0.0636	0.948	------	ABCG5 (0 kb, intron/NMD transcript/MODIFIER | intron/Intron/MODIFIER); DYNC2LI1 (7.7 kb); ABCG8 (21 kb); RN7SKP66 (45 kb); PLEKHH2 (50 kb)	ABCG5:protein_coding(KNOWN); DYNC2LI1:protein_coding(KNOWN); ABCG8:protein_coding(KNOWN); RN7SKP66:misc_RNA(KNOWN); PLEKHH2:protein_coding(KNOWN)	ABCG5: ATP-binding cassette, sub-family G (WHITE), member 5 (0 kb)	-0.337672	-0.220329	2.491	0.576127	0.13	0.03	0.01	6	6		0.868 C-reactive protein levels or total cholesterol levels (pleiotropy) // 0.555 Height	ABCG5 | DYNC2LI1 | LRPPRC | PLEKHH2 | ZFP36L2		sit	14.1642	14.2531	0.00618049		G	A	0.072773	0.072773	9755	0.9753	-0.0674031	0.0118909	7.84176	7.90231	0	2.93504	0.40175	-0.0736256	0.0132264
rs76726850	2	2p21	44075162	rs4077440	0.575431	FALSE	5	2.74045	0.602155	0	0.3965	0.902	-----?	ABCG8 (0 kb, intron/Intron/MODIFIER); ABCG5 (9.2 kb); DYNC2LI1 (38 kb); LRPPRC (38 kb); RNU6-1048P (45 kb)	ABCG8:protein_coding(KNOWN); ABCG5:protein_coding(KNOWN); DYNC2LI1:protein_coding(KNOWN); LRPPRC:protein_coding(KNOWN); RNU6-1048P:snRNA(KNOWN)	ABCG8: ATP-binding cassette, sub-family G (WHITE), member 8 (0 kb)	-0.477308	-0.23543	1.765	0.668312	0.18	0.1	0.1	5	5		0.903 Low density lipoprotein cholesterol levels	ABCG5 | CAMKMT | DYNC2LI1 | LOC100129726 | LRPPRC | PPM1B | PREPL		brt	14.0076	14.1314	0.00676699		C	T	0.439719	0.439719	8790	0.973814	-0.0465057	0.00627818	12.8948	12.9946	0	2.298	0.512904	-0.0458083	0.00697203
chr7:44604120:D	7	7p13	44604120	rs217385	0.973094	FALSE	6	1.56291	0.905698	0	0.3399	0.914	------	DDX56 (0.9 kb); TMED4 (13 kb); NPC1L1 (23 kb); OGDH (42 kb)	DDX56:protein_coding(KNOWN); TMED4:protein_coding(KNOWN); NPC1L1:protein_coding(KNOWN); OGDH:protein_coding(KNOWN)	DDX56: DEAD (Asp-Glu-Ala-Asp) box helicase 56 (0.9 kb)			0.574								0.995 Low density lipoprotein cholesterol levels // 0.995 Total cholesterol levels // 0.995 LDL cholesterol levels // 0.984 LDL cholesterol levels in current drinkers // 0.984 LDL cholesterol levels x alcohol consumption (regular vs non-regular drinkers) interaction (2df) // 0.984 LDL cholesterol levels x alcohol consumption (drinkers vs non-drinkers) interaction (2df) // 0.914 LDL cholesterol le…	- | BLVRA | CAMK2B | DBNL | DDX56 | GCK | MYO1G | NPC1L1 | NUDCD3 | OGDH | POLD2 | POLM | PPIA | RAMP3 | TBRG4 | TMED4 | unnamed | ZMIZ2		cat	13.9173	14.0564	0.00605712		A	AAAG	0.430043	0.430043	9758	0.971017	-0.0335665	0.00639371	6.81723	6.87176	0	1.37585	0.711206	-0.0301715	0.00712288
rs217399	7	7p13	44592091	rs217385	0.821111	FALSE	6	2.37048	0.795861	0	0.3312	0.864	------	NPC1L1 (11 kb); DDX56 (13 kb); TMED4 (25 kb); RNU6-1097P (49 kb)	NPC1L1:protein_coding(KNOWN); DDX56:protein_coding(KNOWN); TMED4:protein_coding(KNOWN); RNU6-1097P:snRNA(KNOWN)	NPC1L1: NPC1-like 1 (11 kb)	-0.278296	-0.191775	3.604	0.417808	0.15	0.2	0.05	5	5	Protein_Binding|ChIP-seq|RFX3|K562|	0.896 LDL cholesterol x physical activity interaction (2df test) // 0.888 LDL cholesterol levels x long total sleep time interaction (2df test) // 0.853 LDL cholesterol levels x short total sleep time interaction (2df test) // 0.84 Low density lipoprotein cholesterol levels // 0.84 Total cholesterol levels // 0.84 LDL cholesterol levels // 0.83 LDL cholesterol levels in current drinkers // 0.83 L…	- | BLVRA | CAMK2B | DBNL | DDX56 | GCK | MYO1G | NPC1L1 | NUDCD3 | OGDH | POLD2 | POLM | PPIA | RAMP3 | TBRG4 | TMED4 | unnamed | ZMIZ2		cat	13.8178	13.9612	0.00601436		T	C	0.427188	0.427188	9758	0.916036	-0.0330883	0.0064485	6.54114	6.59286	0	1.69073	0.638996	-0.0310309	0.00720987
rs10182672	2	2p21	44074673	rs4077440	0.564835	FALSE	5	2.95079	0.566094	0	0.3965	0.897	-----?	ABCG8 (0 kb, intron/Intron/MODIFIER); ABCG5 (8.7 kb); DYNC2LI1 (38 kb); LRPPRC (39 kb); RNU6-1048P (45 kb)	ABCG8:protein_coding(KNOWN); ABCG5:protein_coding(KNOWN); DYNC2LI1:protein_coding(KNOWN); LRPPRC:protein_coding(KNOWN); RNU6-1048P:snRNA(KNOWN)	ABCG8: ATP-binding cassette, sub-family G (WHITE), member 8 (0 kb)	-0.358718	-0.222519	1.67	0.764482	0.1	0.11	0.08	7	7		0.887 Low density lipoprotein cholesterol levels	ABCG5 | CAMKMT | DYNC2LI1 | LOC100129726 | LRPPRC | PPM1B | PREPL		brt	13.7823	13.9061	0.0066535		T	C	0.437007	0.437007	8790	0.96785	-0.0462829	0.00628733	12.7436	12.8424	0	2.58829	0.459546	-0.0459655	0.0069785
rs217392	7	7p13	44596261	rs217385	0.87439	FALSE	6	2.17385	0.824604	0	0.3436	0.897	------	DDX56 (8.8 kb); NPC1L1 (15 kb); TMED4 (21 kb); OGDH (50 kb)	DDX56:protein_coding(KNOWN); NPC1L1:protein_coding(KNOWN); TMED4:protein_coding(KNOWN); OGDH:protein_coding(KNOWN)	DDX56: DEAD (Asp-Glu-Ala-Asp) box helicase 56 (8.8 kb)	-0.293785	-0.202717	4.276	0.396918	0.23	0.05	0.01	6	6	Motifs|Footprinting|Ikaros|LncapAndro, Motifs|PWM|Ikaros|, Motifs|PWM|Lyf-1|	0.958 LDL cholesterol levels x long total sleep time interaction (2df test) // 0.946 LDL cholesterol x physical activity interaction (2df test) // 0.909 LDL cholesterol levels x short total sleep time interaction (2df test) // 0.894 Low density lipoprotein cholesterol levels // 0.894 Total cholesterol levels // 0.894 LDL cholesterol levels // 0.884 LDL cholesterol levels in current drinkers // 0.…	- | BLVRA | CAMK2B | DBNL | DDX56 | GCK | MYO1G | NPC1L1 | NUDCD3 | OGDH | POLD2 | POLM | PPIA | RAMP3 | TBRG4 | TMED4 | unnamed | ZMIZ2		cat	13.7405	13.883	0.00597884		G	A	0.442752	0.442752	9758	0.953242	-0.032713	0.00637588	6.53976	6.59155	0	1.91985	0.589208	-0.0307183	0.00710909
rs217386	7	7p13	44600695	rs217385	0.978416	FALSE	6	1.59423	0.901946	0	0.3428	0.916	------	DDX56 (4.3 kb, near_gene/Downstream gene/MODIFIER); TMED4 (17 kb); NPC1L1 (20 kb); OGDH (45 kb)	DDX56:protein_coding(KNOWN); TMED4:protein_coding(KNOWN); NPC1L1:protein_coding(KNOWN); OGDH:protein_coding(KNOWN)	DDX56: DEAD (Asp-Glu-Ala-Asp) box helicase 56 (4.3 kb)	-0.490382	-0.235542	0.977	0.500063	0.22	0.18	0.15	6	6	Motifs|PWM|RARA|	1 Low density lipoprotein cholesterol levels // 1 Total cholesterol levels // 1 LDL cholesterol levels // 0.989 LDL cholesterol levels in current drinkers // 0.989 LDL cholesterol levels x alcohol consumption (regular vs non-regular drinkers) interaction (2df) // 0.989 LDL cholesterol levels x alcohol consumption (drinkers vs non-drinkers) interaction (2df) // 0.919 LDL cholesterol levels x long …	- | AEBP1 | BLVRA | CAMK2B | DBNL | DDX56 | GCK | MYO1G | NPC1L1 | NUDCD3 | OGDH | POLD2 | POLM | PPIA | RAMP3 | TBRG4 | TMED4 | UBE2D4 | unnamed | ZMIZ2		cat	13.7332	13.872	0.00597331		A	G	0.430821	0.430821	9758	0.971748	-0.0333864	0.00639391	6.75035	6.80459	0	1.50115	0.682005	-0.0299741	0.00711592
rs7412	19	19q13.32	45412079	rs7412	1	TRUE	4	2.78887	0.425335	0	0.0822459	0.607	----??	APOE (0 kb, exon/Missense/MODERATE | near_gene/Downstream gene/MODIFIER); TOMM40 (5.1 kb); APOC1 (5.4 kb); APOC1P1 (18 kb); PVRL2 (20 kb); APOC4-APOC2 (33 kb); APOC4 (33 kb); APOC2 (37 kb); CLPTM1 (46 kb)	APOE:protein_coding(KNOWN); TOMM40:protein_coding(KNOWN); APOC1:protein_coding(KNOWN); APOC1P1:pseudogene(KNOWN); PVRL2:protein_coding(KNOWN); APOC4-APOC2:protein_coding(KNOWN); APOC4:protein_coding(KNOWN); APOC2:protein_coding(KNOWN); CLPTM1:protein_coding(KNOWN)	APOE: apolipoprotein E (0 kb)	0.405387	0.296537	30	0.998749	0.36	0.39	0.61	4	4	Chromatin_Structure|DNase-seq|Cd20ro01794|, Chromatin_Structure|DNase-seq|Monocd14|, Chromatin_Structure|DNase-seq|H7es|, Chromatin_Structure|DNase-seq|H1hesc|, Chromatin_Structure|DNase-seq|Chorion|, Chromatin_Structure|DNase-seq|Frontalcortexoc|, Chromatin_Structure|DNase-seq|Olfneurosphere|, Chromatin_Structure|DNase-seq|Medullo|, Chromatin_Structure|DNase-seq|Medullod341|, Chromatin_Structure…	1 Lipid metabolism phenotypes // 1 Cardiovascular risk factors // 1 Lipid traits // 1 Response to statins (LDL cholesterol change) // 1 LDL cholesterol // 1 LDL cholesterol levels // 1 Low density lipoprotein cholesterol levels // 1 Total cholesterol levels // 1 Lipoprotein-associated phospholipase A2 activity change in response to darapladib treatment in cardiovascular disease // 1 Lipoprotein p…	APOE | BCL3 | PVRL2 | TRAPPC6A | VASP | ZNF224 | ZNF230 | ZNF235	ABCG1 | LDLR	ste	13.7285	13.8044	0.00828929		T	C	0.0875206	0.0875206	7023	0.771326	-0.0373232	0.0121513	2.67205	2.69173	0	0.764932	0.857835	-0.0195061	0.0137272
chr7:44597826:D	7	7p13	44597826	rs217385	0.83254	FALSE	6	3.4343	0.633352	0	0.3504	0.881	------	DDX56 (7.2 kb); NPC1L1 (17 kb); TMED4 (20 kb); OGDH (48 kb)	DDX56:protein_coding(KNOWN); NPC1L1:protein_coding(KNOWN); TMED4:protein_coding(KNOWN); OGDH:protein_coding(KNOWN)	DDX56: DEAD (Asp-Glu-Ala-Asp) box helicase 56 (7.2 kb)			1.102								0.9 LDL cholesterol levels x long total sleep time interaction (2df test) // 0.9 LDL cholesterol x physical activity interaction (2df test) // 0.862 LDL cholesterol levels x short total sleep time interaction (2df test) // 0.852 Low density lipoprotein cholesterol levels // 0.852 Total cholesterol levels // 0.852 LDL cholesterol levels // 0.842 LDL cholesterol levels in current drinkers // 0.842 …	- | BLVRA | CAMK2B | DBNL | DDX56 | GCK | MYO1G | NPC1L1 | NUDCD3 | OGDH | POLD2 | POLM | PPIA | RAMP3 | TBRG4 | TMED4 | unnamed | ZMIZ2		cat	13.6276	13.7604	0.00592363		C	CTCTT	0.443391	0.443391	9758	0.94781	-0.0322822	0.00639693	6.3468	6.3971	0	1.40432	0.704522	-0.0306415	0.00714034
rs144923701	2	2p21	44087949	rs114818032	0.873792	FALSE	4	6.64236	0.0842143	0.548353	0.0304	0.877	++++??	ABCG8 (0 kb, intron/Intron/MODIFIER); ABCG5 (22 kb); LRPPRC (26 kb); RNU6-1048P (32 kb)	ABCG8:protein_coding(KNOWN); ABCG5:protein_coding(KNOWN); LRPPRC:protein_coding(KNOWN); RNU6-1048P:snRNA(KNOWN)	ABCG8: ATP-binding cassette, sub-family G (WHITE), member 8 (0 kb)	-1.12933	-0.319507	0.055	0.127568	0.26	0.19	0.18	6	6		NA	ABCG5 | CAMKMT | DYNC2LI1 | LRPPRC | PREPL	ID2 | TMEM163	sie	13.5618	4.75764	0.00818202		C	G	0.0416936	0.0416936	7022	0.915269	0.107171	0.0153025	11.6102	3.54917	0.5774	7.0989	0.0688113	0.109911	0.0175737
rs217381	7	7p13	44606217	rs217385	0.967698	FALSE	6	1.40534	0.923728	0	0.3426	0.916	------	DDX56 (0 kb, intron/NMD transcript/MODIFIER | intron/Intron/MODIFIER | nc-RNA/Non coding transcript/MODIFIER | near_gene/Downstream gene/MODIFIER); TMED4 (11 kb); NPC1L1 (25 kb); OGDH (40 kb)	DDX56:protein_coding(KNOWN); TMED4:protein_coding(KNOWN); NPC1L1:protein_coding(KNOWN); OGDH:protein_coding(KNOWN)	DDX56: DEAD (Asp-Glu-Ala-Asp) box helicase 56 (0 kb)	0.135308	0.0898634	5.642	0.494858	0.18	0.14	0.44	1d	1	Single_Nucleotides|eQTL|TMED4|Monocytes|cis, Motifs|PWM|c-Myb|, Chromatin_Structure|DNase-seq|K562|Sahactrl, Chromatin_Structure|DNase-seq|K562|, Chromatin_Structure|DNase-seq|K562|Saha1u72hr, Chromatin_Structure|DNase-seq|K562|Nabut, Chromatin_Structure|DNase-seq|8988t|, Protein_Binding|ChIP-seq|POLR2A|K562|, Protein_Binding|ChIP-seq|UBTF|K562|	1 Low density lipoprotein cholesterol levels // 1 Total cholesterol levels // 1 LDL cholesterol levels in current drinkers // 1 LDL cholesterol levels x alcohol consumption (regular vs non-regular drinkers) interaction (2df) // 1 LDL cholesterol levels // 1 LDL cholesterol levels x alcohol consumption (drinkers vs non-drinkers) interaction (2df) // 0.917 LDL cholesterol x physical activity intera…	- | BLVRA | CAMK2B | DBNL | DDX56 | GCK | MYO1G | NPC1L1 | NUDCD3 | OGDH | POLD2 | POLM | PPIA | RAMP3 | TBRG4 | TMED4 | unnamed | ZMIZ2		cat	13.5342	13.6689	0.00588133		G	C	0.43108	0.43108	9758	0.971817	-0.0334851	0.0063813	6.81145	6.86565	0	1.54353	0.672261	-0.0301238	0.00710368
rs217396	7	7p13	44595060	rs217385	0.898648	FALSE	6	1.89537	0.863425	0	0.3487	0.908	------	DDX56 (10 kb); NPC1L1 (14 kb); TMED4 (22 kb); OGDH (51 kb)	DDX56:protein_coding(KNOWN); NPC1L1:protein_coding(KNOWN); TMED4:protein_coding(KNOWN); OGDH:protein_coding(KNOWN)	DDX56: DEAD (Asp-Glu-Ala-Asp) box helicase 56 (10 kb)	-0.344665	-0.201941	7.216	0.388577	0.4	0.09	0.04	5	5	Chromatin_Structure|DNase-seq|Hae|, Chromatin_Structure|DNase-seq|M059j|	1 LDL cholesterol levels x long total sleep time interaction (2df test) // 0.968 LDL cholesterol x physical activity interaction (2df test) // 0.928 LDL cholesterol levels x short total sleep time interaction (2df test) // 0.919 Low density lipoprotein cholesterol levels // 0.919 Total cholesterol levels // 0.919 LDL cholesterol levels // 0.908 LDL cholesterol levels in current drinkers // 0.908 …	- | BLVRA | CAMK2B | DBNL | DDX56 | GCK | MYO1G | NPC1L1 | NUDCD3 | OGDH | POLD2 | POLM | PPIA | RAMP3 | TBRG4 | TMED4 | unnamed | ZMIZ2		cat	13.5093	13.6464	0.00587141		A	T	0.445732	0.445732	9758	0.953405	-0.0325182	0.0063692	6.48203	6.53304	0	1.484	0.685967	-0.0307358	0.00710544
rs17725246	7	7p13	44581986	rs17725246	1	TRUE	6	5.93731	0.312366	0.157868	0.184372	0.77	++++++	NPC1L1 (1.1 kb, near_gene/Upstream gene/MODIFIER); DDX56 (23 kb); TMED4 (36 kb); RNU6-1097P (39 kb)	NPC1L1:protein_coding(KNOWN); DDX56:protein_coding(KNOWN); TMED4:protein_coding(KNOWN); RNU6-1097P:snRNA(KNOWN)	NPC1L1: NPC1-like 1 (1.1 kb)	0.152159	1.12757	1.597	0.520388	0.23	0.52	0.81	1f	1	Single_Nucleotides|eQTL|TMED4|Lymphoblastoid|cis, Chromatin_Structure|DNase-seq|Huh75|, Chromatin_Structure|DNase-seq|Huh7|, Chromatin_Structure|DNase-seq|K562|, Chromatin_Structure|DNase-seq|K562|Nabut, Chromatin_Structure|DNase-seq|K562|Sahactrl, Chromatin_Structure|DNase-seq|K562G1phase|, Chromatin_Structure|DNase-seq|Chorion|, Chromatin_Structure|DNase-seq|Mcf7|Hypoxlaccon, Chromatin_Structur…	0.992 Low density lipoprotein cholesterol levels // 0.992 Cholesterol, total // 0.992 Total cholesterol levels // 0.992 LDL cholesterol levels // 0.754 LDL cholesterol	- | AEBP1 | BLVRA | CCM2 | DDX56 | HECW1 | NPC1L1 | NUDCD3 | OGDH | POLD2 | POLM | PPIA | SNHG15 | TMED4 | UBE2D4 | unnamed | URGCP | ZMIZ2		cat	13.4802	10.792	0.00583542		C	T	0.203228	0.203228	9758	0.86591	0.0407254	0.00817344	6.21885	4.22716	0.282772	4.18277	0.242393	0.0436439	0.00910508
rs217373	7	7p13	44612454	rs217385	0.902519	FALSE	6	1.57205	0.904608	0	0.3484	0.922	------	DDX56 (0 kb, intron/NMD transcript/MODIFIER | intron/Intron/MODIFIER | nc-RNA/Non coding transcript/MODIFIER | near_gene/Upstream gene/MODIFIER); TMED4 (5 kb); NPC1L1 (32 kb); OGDH (34 kb)	DDX56:protein_coding(KNOWN); TMED4:protein_coding(KNOWN); NPC1L1:protein_coding(KNOWN); OGDH:protein_coding(KNOWN)	DDX56: DEAD (Asp-Glu-Ala-Asp) box helicase 56 (0 kb)	0.103812	0.107015	0.824	0.449221	0.36	0.26	0.62	1d	1	Single_Nucleotides|eQTL|TMED4|Monocytes|cis, Motifs|PWM|AR|, Chromatin_Structure|FAIRE|Helas3|Ifng4h, Chromatin_Structure|DNase-seq|Prec|, Chromatin_Structure|DNase-seq|Hmveclbl|, Chromatin_Structure|DNase-seq|K562|Znfe103c6, Chromatin_Structure|DNase-seq|K562|, Chromatin_Structure|DNase-seq|Hnpce|, Chromatin_Structure|DNase-seq|Nhdfad|, Protein_Binding|ChIP-seq|NR2C2|HeLa-S3|	0.984 LDL cholesterol levels x long total sleep time interaction (2df test) // 0.984 LDL cholesterol x physical activity interaction (2df test) // 0.943 LDL cholesterol levels x short total sleep time interaction (2df test) // 0.923 Low density lipoprotein cholesterol levels // 0.923 Total cholesterol levels // 0.923 LDL cholesterol levels in current drinkers // 0.923 LDL cholesterol levels x alc…	- | AEBP1 | BLVRA | CAMK2B | DBNL | DDX56 | GCK | MYO1G | NPC1L1 | NUDCD3 | OGDH | POLD2 | POLM | PPIA | RAMP3 | TBRG4 | TMED4 | UBE2D4 | unnamed | ZMIZ2		cat	13.4261	13.5633	0.0058338		A	C	0.445749	0.445749	9758	0.973584	-0.0323854	0.00633988	6.48756	6.5391	0	1.52985	0.675398	-0.0305257	0.00706866
rs2073547	7	7p13	44582331	rs17725246	0.992349	FALSE	6	5.9169	0.314389	0.154963	0.184581	0.77	++++++	NPC1L1 (1.4 kb, near_gene/Upstream gene/MODIFIER); DDX56 (23 kb); TMED4 (35 kb); RNU6-1097P (39 kb)	NPC1L1:protein_coding(KNOWN); DDX56:protein_coding(KNOWN); TMED4:protein_coding(KNOWN); RNU6-1097P:snRNA(KNOWN)	NPC1L1: NPC1-like 1 (1.4 kb)	-0.172076	-0.176682	4.641	0.715049	0.29	0.4	0.62	1f	1	Single_Nucleotides|eQTL|TMED4|Lymphoblastoid|cis, Single_Nucleotides|eQTL|TMED4|Lymphoblastoid|cis, Motifs|Footprinting|DEAF1|Chorion, Motifs|PWM|DEAF1|, Motifs|PWM|DEAF1|, Chromatin_Structure|DNase-seq|K562|, Chromatin_Structure|DNase-seq|K562|Nabut, Chromatin_Structure|DNase-seq|Chorion|, Chromatin_Structure|DNase-seq|Mcf7|Hypoxlaccon, Chromatin_Structure|DNase-seq|Mcf7|, Chromatin_Structure|DN…	1 Low density lipoprotein cholesterol levels // 1 Cholesterol, total // 1 Total cholesterol levels // 1 LDL cholesterol levels // 0.736 LDL cholesterol	- | AEBP1 | BLVRA | CCM2 | DDX56 | HECW1 | NPC1L1 | NUDCD3 | OGDH | POLD2 | POLM | PPIA | SNHG15 | TMED4 | UBE2D4 | unnamed | URGCP | ZMIZ2		cat	13.4226	10.7859	0.00580907		G	A	0.203292	0.203292	9758	0.861595	0.0406663	0.00817344	6.20254	4.23791	0.2787	4.15916	0.244783	0.0435711	0.00910508
rs217371	7	7p13	44613103	rs217385	0.902519	FALSE	6	1.56515	0.905432	0	0.3484	0.922	------	DDX56 (0 kb, intron/NMD transcript/MODIFIER | intron/Intron/MODIFIER | nc-RNA/Non coding transcript/MODIFIER | near_gene/Upstream gene/MODIFIER); TMED4 (4.4 kb, near_gene/Downstream gene/MODIFIER); NPC1L1 (32 kb); OGDH (33 kb)	DDX56:protein_coding(KNOWN); TMED4:protein_coding(KNOWN); NPC1L1:protein_coding(KNOWN); OGDH:protein_coding(KNOWN)	DDX56: DEAD (Asp-Glu-Ala-Asp) box helicase 56 (0 kb)	-0.05274	0.746641	1.412	0.325499	0.22	0.17	0.73	2b	2	Motifs|Footprinting|PTF1-beta|Helas3, Motifs|Footprinting|PTF1-beta|LncapAndro, Motifs|Footprinting|PTF1-beta|Lncap, Motifs|PWM|PTF1-beta|, Motifs|Footprinting||GM12891, Motifs|Footprinting|Adf-1|GM12892, Motifs|Footprinting|Adf-1|H1_ES, Motifs|Footprinting|CTCF|H1_ES, Motifs|Footprinting|Adf-1|HUVEC, Motifs|Footprinting||NHEK, Motifs|Footprinting|PTF1-beta|A549, Motifs|Footprinting|PTF1-beta|Gli…	0.984 LDL cholesterol levels x long total sleep time interaction (2df test) // 0.984 LDL cholesterol x physical activity interaction (2df test) // 0.943 LDL cholesterol levels x short total sleep time interaction (2df test) // 0.923 Low density lipoprotein cholesterol levels // 0.923 Total cholesterol levels // 0.923 LDL cholesterol levels in current drinkers // 0.923 LDL cholesterol levels x alc…	- | BLVRA | CAMK2B | DBNL | DDX56 | GCK | MYO1G | NPC1L1 | NUDCD3 | OGDH | POLD2 | POLM | PPIA | RAMP3 | TBRG4 | TMED4 | unnamed | ZMIZ2		cat	13.4185	13.5557	0.00583035		G	A	0.445532	0.445532	9758	0.973455	-0.0323854	0.00633988	6.48756	6.5391	0	1.52985	0.675398	-0.0305435	0.00706866
rs10182584	2	2p21	44074642	rs4077440	0.561287	FALSE	5	2.74578	0.601227	0	0.3929	0.895	-----?	ABCG8 (0 kb, intron/Intron/MODIFIER); ABCG5 (8.6 kb); DYNC2LI1 (37 kb); LRPPRC (39 kb); RNU6-1048P (45 kb)	ABCG8:protein_coding(KNOWN); ABCG5:protein_coding(KNOWN); DYNC2LI1:protein_coding(KNOWN); LRPPRC:protein_coding(KNOWN); RNU6-1048P:snRNA(KNOWN)	ABCG8: ATP-binding cassette, sub-family G (WHITE), member 8 (0 kb)	-1.26346	-0.346555	0.008	0.275252	0.18	0.13	0.11	7	7		0.873 Low density lipoprotein cholesterol levels	ABCG5 | CAMKMT | DYNC2LI1 | LOC100129726 | LRPPRC | PPM1B | PREPL		brt	13.4149	13.5347	0.00646657		G	C	0.435882	0.435882	8790	0.967288	-0.0455711	0.00630136	12.3255	12.4217	0	2.34452	0.504045	-0.0451381	0.00700383
rs217375	7	7p13	44611077	rs217385	0.902519	FALSE	6	1.54227	0.908141	0	0.3484	0.922	------	DDX56 (0 kb, intron/NMD transcript/MODIFIER | intron/Intron/MODIFIER | nc-RNA/Non coding transcript/MODIFIER | near_gene/Upstream gene/MODIFIER | near_gene/Downstream gene/MODIFIER); TMED4 (6.4 kb); NPC1L1 (30 kb); OGDH (35 kb)	DDX56:protein_coding(KNOWN); TMED4:protein_coding(KNOWN); NPC1L1:protein_coding(KNOWN); OGDH:protein_coding(KNOWN)	DDX56: DEAD (Asp-Glu-Ala-Asp) box helicase 56 (0 kb)	-0.365214	-0.216259	4.151	0.649788	0.33	0.29	0.44	5	5	Chromatin_Structure|DNase-seq|Hl60|	0.984 LDL cholesterol levels x long total sleep time interaction (2df test) // 0.984 LDL cholesterol x physical activity interaction (2df test) // 0.943 LDL cholesterol levels x short total sleep time interaction (2df test) // 0.923 Low density lipoprotein cholesterol levels // 0.923 Total cholesterol levels // 0.923 LDL cholesterol levels in current drinkers // 0.923 LDL cholesterol levels x alc…	- | AEBP1 | BLVRA | CAMK2B | DBNL | DDX56 | GCK | MYO1G | NPC1L1 | NUDCD3 | OGDH | POLD2 | POLM | PPIA | RAMP3 | TBRG4 | TMED4 | UBE2D4 | unnamed | ZMIZ2		cat	13.3917	13.5286	0.00581809		C	T	0.445552	0.445552	9758	0.973649	-0.0323854	0.00633988	6.48756	6.5391	0	1.52985	0.675398	-0.0305257	0.00706866
rs217376	7	7p13	44610490	rs217385	0.902519	FALSE	6	1.59427	0.901942	0	0.3484	0.922	------	DDX56 (0 kb, intron/NMD transcript/MODIFIER | intron/Intron/MODIFIER | nc-RNA/Non coding transcript/MODIFIER | near_gene/Upstream gene/MODIFIER | near_gene/Downstream gene/MODIFIER); TMED4 (7 kb); NPC1L1 (30 kb); OGDH (36 kb)	DDX56:protein_coding(KNOWN); TMED4:protein_coding(KNOWN); NPC1L1:protein_coding(KNOWN); OGDH:protein_coding(KNOWN)	DDX56: DEAD (Asp-Glu-Ala-Asp) box helicase 56 (0 kb)	-0.244428	-0.210217	1.063	0.49149	0.42	0.19	0.45	6	6	Single_Nucleotides|eQTL|TMED4|Monocytes|cis	0.984 LDL cholesterol levels x long total sleep time interaction (2df test) // 0.984 LDL cholesterol x physical activity interaction (2df test) // 0.943 LDL cholesterol levels x short total sleep time interaction (2df test) // 0.923 Low density lipoprotein cholesterol levels // 0.923 Total cholesterol levels // 0.923 LDL cholesterol levels in current drinkers // 0.923 LDL cholesterol levels x alc…	- | AEBP1 | BLVRA | CAMK2B | DBNL | DDX56 | GCK | MYO1G | NPC1L1 | NUDCD3 | OGDH | POLD2 | POLM | PPIA | RAMP3 | TBRG4 | TMED4 | UBE2D4 | unnamed | ZMIZ2		cat	13.3697	13.5065	0.00580804		T	C	0.44578	0.44578	9758	0.973731	-0.0322904	0.00634107	6.45107	6.5022	0	1.54367	0.672228	-0.0304042	0.00706966
rs4952679	2	2p21	44029821	rs138958276	0.5622	FALSE	6	1.33511	0.931278	0	0.0683	0.99515	------	DYNC2LI1 (0 kb, intron/Intron/MODIFIER | nc-RNA/Non coding transcript/MODIFIER | near_gene/Downstream gene/MODIFIER); ABCG5 (9.8 kb); RN7SKP66 (30 kb); PLEKHH2 (35 kb); ABCG8 (36 kb)	DYNC2LI1:protein_coding(KNOWN); ABCG5:protein_coding(KNOWN); RN7SKP66:misc_RNA(KNOWN); PLEKHH2:protein_coding(KNOWN); ABCG8:protein_coding(KNOWN)	DYNC2LI1: dynein, cytoplasmic 2, light intermediate chain 1 (0 kb)	-0.169547	-0.191467	3.534	0.645551	0.17	0.2	0.2	5	5	Motifs|PWM|E2F3|, Chromatin_Structure|DNase-seq|Mel2183|	0.934 C-reactive protein levels or total cholesterol levels (pleiotropy) // 0.562 Height	ABCG5 | DYNC2LI1 | LRPPRC | PLEKHH2 | ZFP36L2		sit	13.3478	13.4314	0.00580538		T	C	0.0774422	0.0774422	9755	0.997426	-0.0637436	0.0114682	7.5618	7.62385	0	1.77728	0.619891	-0.0696946	0.0127678
rs217369	7	7p13	44615186	rs217385	0.902519	FALSE	6	1.57311	0.904482	0	0.3484	0.92	------	DDX56 (0.54 kb, near_gene/Upstream gene/MODIFIER); TMED4 (2.3 kb, near_gene/Downstream gene/MODIFIER); OGDH (31 kb); NPC1L1 (34 kb)	DDX56:protein_coding(KNOWN); TMED4:protein_coding(KNOWN); OGDH:protein_coding(KNOWN); NPC1L1:protein_coding(KNOWN)	DDX56: DEAD (Asp-Glu-Ala-Asp) box helicase 56 (0.54 kb)	-0.195658	-0.0961099	4.372	0.805936	0.42	0.33	0.47	5	5	Motifs|PWM|E2F7|, Protein_Binding|ChIP-seq|POLR2A|HepG2|	0.984 LDL cholesterol levels x long total sleep time interaction (2df test) // 0.984 LDL cholesterol x physical activity interaction (2df test) // 0.943 LDL cholesterol levels x short total sleep time interaction (2df test) // 0.923 Low density lipoprotein cholesterol levels // 0.923 Total cholesterol levels // 0.923 LDL cholesterol levels in current drinkers // 0.923 LDL cholesterol levels x alc…	- | AEBP1 | BLVRA | CAMK2B | DBNL | DDX56 | GCK | MYO1G | NPC1L1 | NUDCD3 | OGDH | POLD2 | POLM | PPIA | RAMP3 | TBRG4 | TMED4 | UBE2D4 | unnamed | ZMIZ2		cat	13.3317	13.4691	0.00579108		C	T	0.445369	0.445369	9758	0.971874	-0.0323607	0.00634379	6.47123	6.52277	0	1.62329	0.654121	-0.0304282	0.00706832
rs72798832	2	2p21	44097668	rs114818032	0.786479	FALSE	4	4.16674	0.244013	0.280013	0.0363	0.851	++++??	ABCG8 (0 kb, intron/Intron/MODIFIER); LRPPRC (16 kb); RNU6-1048P (22 kb); ABCG5 (32 kb)	ABCG8:protein_coding(KNOWN); LRPPRC:protein_coding(KNOWN); RNU6-1048P:snRNA(KNOWN); ABCG5:protein_coding(KNOWN)	ABCG8: ATP-binding cassette, sub-family G (WHITE), member 8 (0 kb)	-0.760619	-0.274486	2.868	0.330099	0.3	0.5	0.24	7	7		NA	ABCG5 | CAMKMT | CENTG2 | DYNC2LI1 | LRPPRC | PREPL	ID2 | TMEM163	sif_chf	13.3294	7.50719	0.00802805		C	T	0.0469491	0.0469491	7026	0.930431	0.100047	0.0145316	11.2395	3.53559	0.527101	6.34385	0.0960282	0.0979826	0.0165438
rs3765000	2	2p21	44014301	rs138958276	0.548616	FALSE	6	1.61329	0.899637	0	0.0666	0.994	------	DYNC2LI1 (0 kb, intron/NMD transcript/MODIFIER | intron/Intron/MODIFIER | nc-RNA/Non coding transcript/MODIFIER); RN7SKP66 (15 kb); PLEKHH2 (19 kb); ABCG5 (25 kb)	DYNC2LI1:protein_coding(KNOWN); RN7SKP66:misc_RNA(KNOWN); PLEKHH2:protein_coding(KNOWN); ABCG5:protein_coding(KNOWN)	DYNC2LI1: dynein, cytoplasmic 2, light intermediate chain 1 (0 kb)	-0.362154	-0.23924	1.089	0.536682	0.34	0.24	0.3	7	7	Chromatin_Structure|FAIRE|Astrocy|	0.87 C-reactive protein levels or total cholesterol levels (pleiotropy) // 0.549 Height	ABCG5 | DYNC2LI1 | LRPPRC | PLEKHH2 | ZFP36L2		sit	13.3267	13.411	0.00579627		G	A	0.0748428	0.0748428	9755	0.996321	-0.0643033	0.011662	7.45235	7.51278	0	2.1909	0.533744	-0.0719739	0.0129824
rs12329390	2	2p21	44098606	rs4077440	0.610388	FALSE	5	3.56984	0.467338	0	0.4039	0.865	-----?	ABCG8 (0 kb, intron/Intron/MODIFIER); LRPPRC (15 kb); RNU6-1048P (21 kb); ABCG5 (33 kb)	ABCG8:protein_coding(KNOWN); LRPPRC:protein_coding(KNOWN); RNU6-1048P:snRNA(KNOWN); ABCG5:protein_coding(KNOWN)	ABCG8: ATP-binding cassette, sub-family G (WHITE), member 8 (0 kb)	-0.766251	-0.281328	0.394	0.383053	0.29	0.36	0.21	6	6	Motifs|PWM|Lmo2complex|, Motifs|PWM|Irf5|	0.956 Low density lipoprotein cholesterol levels	ABCG5 | CAMKMT | DYNC2LI1 | LOC100129726 | LRPPRC | PPM1B		brt	13.297	13.417	0.0064073		A	G	0.448986	0.448986	8790	0.968714	-0.0445676	0.00624665	12.0164	9.81767	0.176822	3.64441	0.30251	-0.0454068	0.00693122
rs72794897	2	2p21	44022591	rs138958276	0.558384	FALSE	6	1.57201	0.904613	0	0.0666	0.99306	------	DYNC2LI1 (0 kb, intron/NMD transcript/MODIFIER | intron/Intron/MODIFIER | nc-RNA/Non coding transcript/MODIFIER | near_gene/Downstream gene/MODIFIER); ABCG5 (17 kb); RN7SKP66 (23 kb); PLEKHH2 (27 kb); ABCG8 (44 kb)	DYNC2LI1:protein_coding(KNOWN); ABCG5:protein_coding(KNOWN); RN7SKP66:misc_RNA(KNOWN); PLEKHH2:protein_coding(KNOWN); ABCG8:protein_coding(KNOWN)	DYNC2LI1: dynein, cytoplasmic 2, light intermediate chain 1 (0 kb)	-0.488443	-0.237668	1.06	0.649744	0.2	0.08	0.12	7	7		0.885 C-reactive protein levels or total cholesterol levels (pleiotropy) // 0.558 Height	ABCG5 | DYNC2LI1 | LRPPRC | PLEKHH2 | ZFP36L2		sit	13.2626	13.3444	0.00576585		T	C	0.074058	0.074058	9755	0.996366	-0.0644585	0.0117178	7.42098	7.48038	0	2.00343	0.571694	-0.0722378	0.0130247
rs217390	7	7p13	44597951	rs217385	0.907449	FALSE	6	1.75147	0.882352	0	0.3485	0.915	------	DDX56 (7.1 kb); NPC1L1 (17 kb); TMED4 (20 kb); OGDH (48 kb)	DDX56:protein_coding(KNOWN); NPC1L1:protein_coding(KNOWN); TMED4:protein_coding(KNOWN); OGDH:protein_coding(KNOWN)	DDX56: DEAD (Asp-Glu-Ala-Asp) box helicase 56 (7.1 kb)	-0.204846	-0.102342	1.511	0.504581	0.35	0.19	0.13	6	6	Motifs|PWM|GLI1|, Chromatin_Structure|FAIRE|UrotsaUt189|	0.989 LDL cholesterol levels x long total sleep time interaction (2df test) // 0.978 LDL cholesterol x physical activity interaction (2df test) // 0.938 LDL cholesterol levels x short total sleep time interaction (2df test) // 0.928 Low density lipoprotein cholesterol levels // 0.928 Total cholesterol levels // 0.928 LDL cholesterol levels // 0.917 LDL cholesterol levels in current drinkers // 0.…	- | BLVRA | CAMK2B | DBNL | DDX56 | GCK | MYO1G | NPC1L1 | NUDCD3 | OGDH | POLD2 | POLM | PPIA | RAMP3 | TBRG4 | TMED4 | unnamed | ZMIZ2		cat	13.2603	13.3965	0.00575802		T	C	0.445149	0.445149	9758	0.965666	-0.0321292	0.00636621	6.34724	6.39781	0	1.51935	0.677811	-0.0300501	0.00708908
rs1025448	2	2p21	44022744	rs138958276	0.558384	FALSE	6	1.54002	0.908406	0	0.0667	0.99132	------	DYNC2LI1 (0 kb, intron/NMD transcript/MODIFIER | intron/Intron/MODIFIER | nc-RNA/Non coding transcript/MODIFIER | near_gene/Downstream gene/MODIFIER); ABCG5 (17 kb); RN7SKP66 (23 kb); PLEKHH2 (28 kb); ABCG8 (43 kb)	DYNC2LI1:protein_coding(KNOWN); ABCG5:protein_coding(KNOWN); RN7SKP66:misc_RNA(KNOWN); PLEKHH2:protein_coding(KNOWN); ABCG8:protein_coding(KNOWN)	DYNC2LI1: dynein, cytoplasmic 2, light intermediate chain 1 (0 kb)	-0.546449	-0.247188	0.04	0.335071	0.23	0.17	0.1	6	6	Motifs|PWM|FOXP1|, Motifs|PWM|Evi-1|, Motifs|PWM|Mtf1|, Motifs|PWM|Srf|, Motifs|PWM|Zfp105|	0.885 C-reactive protein levels or total cholesterol levels (pleiotropy) // 0.558 Height	ABCG5 | DYNC2LI1 | LRPPRC | PLEKHH2 | PPM1B | ZFP36L2		sit	13.2562	13.3379	0.00576289		T	A	0.0741836	0.0741836	9755	0.995388	-0.0644804	0.0117178	7.42553	7.48501	0	2.01773	0.568734	-0.0723371	0.0130247
rs217387	7	7p13	44600354	rs217385	0.907449	FALSE	6	1.62941	0.89767	0	0.3484	0.918	------	DDX56 (4.7 kb, near_gene/Downstream gene/MODIFIER); TMED4 (17 kb); NPC1L1 (19 kb); OGDH (46 kb)	DDX56:protein_coding(KNOWN); TMED4:protein_coding(KNOWN); NPC1L1:protein_coding(KNOWN); OGDH:protein_coding(KNOWN)	DDX56: DEAD (Asp-Glu-Ala-Asp) box helicase 56 (4.7 kb)	-0.212066	-0.193034	2.561	0.699444	0.25	0.19	0.13	6	6	Motifs|PWM|VDR=CAR=PXR|	0.989 LDL cholesterol levels x long total sleep time interaction (2df test) // 0.978 LDL cholesterol x physical activity interaction (2df test) // 0.938 LDL cholesterol levels x short total sleep time interaction (2df test) // 0.928 Low density lipoprotein cholesterol levels // 0.928 Total cholesterol levels // 0.928 LDL cholesterol levels // 0.917 LDL cholesterol levels in current drinkers // 0.…	- | BLVRA | CAMK2B | DBNL | DDX56 | GCK | MYO1G | NPC1L1 | NUDCD3 | OGDH | POLD2 | POLM | PPIA | RAMP3 | TBRG4 | TMED4 | unnamed | ZMIZ2		cat	13.2513	13.3877	0.00575399		A	C	0.444954	0.444954	9758	0.972678	-0.0321524	0.00635202	6.38095	6.43201	0	1.50177	0.681861	-0.030127	0.00708063
rs217379	7	7p13	44607172	rs217385	0.907449	FALSE	6	1.56013	0.906028	0	0.3484	0.918	------	DDX56 (0 kb, intron/NMD transcript/MODIFIER | intron/Intron/MODIFIER | nc-RNA/Non coding transcript/MODIFIER | near_gene/Downstream gene/MODIFIER); TMED4 (10 kb); NPC1L1 (26 kb); OGDH (39 kb)	DDX56:protein_coding(KNOWN); TMED4:protein_coding(KNOWN); NPC1L1:protein_coding(KNOWN); OGDH:protein_coding(KNOWN)	DDX56: DEAD (Asp-Glu-Ala-Asp) box helicase 56 (0 kb)	-0.0942141	-0.141264	7.57	0.785201	0.19	0.11	0.22	5	5	Chromatin_Structure|DNase-seq|8988t|	0.989 LDL cholesterol x physical activity interaction (2df test) // 0.979 LDL cholesterol levels x long total sleep time interaction (2df test) // 0.938 LDL cholesterol levels x short total sleep time interaction (2df test) // 0.928 Low density lipoprotein cholesterol levels // 0.928 Total cholesterol levels // 0.928 LDL cholesterol levels in current drinkers // 0.928 LDL cholesterol levels x alc…	- | AEBP1 | BLVRA | CAMK2B | DBNL | DDX56 | GCK | MYO1G | NPC1L1 | NUDCD3 | OGDH | POLD2 | POLM | PPIA | RAMP3 | TBRG4 | TMED4 | UBE2D4 | unnamed | ZMIZ2		cat	13.2373	13.3723	0.00574726		T	C	0.445091	0.445091	9758	0.972988	-0.0321399	0.00633988	6.3988	6.44969	0	1.59403	0.660744	-0.0302142	0.00706866
rs217365	7	7p13	44617107	rs217385	0.902519	FALSE	6	1.60877	0.900187	0	0.3484	0.922	------	TMED4 (0.39 kb, near_gene/Downstream gene/MODIFIER); DDX56 (2.5 kb, near_gene/Upstream gene/MODIFIER); OGDH (29 kb); NPC1L1 (36 kb)	TMED4:protein_coding(KNOWN); DDX56:protein_coding(KNOWN); OGDH:protein_coding(KNOWN); NPC1L1:protein_coding(KNOWN)	TMED4: transmembrane emp24 protein transport domain containing 4 (0.39 kb)	-0.333981	-0.218151	1.629	0.500024	0.28	0.23	0.1	6	6	Motifs|PWM|LUN-1|	0.984 LDL cholesterol levels x long total sleep time interaction (2df test) // 0.984 LDL cholesterol x physical activity interaction (2df test) // 0.943 LDL cholesterol levels x short total sleep time interaction (2df test) // 0.923 Low density lipoprotein cholesterol levels // 0.923 Total cholesterol levels // 0.923 LDL cholesterol levels in current drinkers // 0.923 LDL cholesterol levels x alc…	- | BLVRA | CAMK2B | DBNL | DDX56 | GCK | MYO1G | NPC1L1 | NUDCD3 | OGDH | POLD2 | POLM | PPIA | RAMP3 | TBRG4 | TMED4 | unnamed | ZMIZ2		cat	13.2193	13.3556	0.00573963		G	A	0.446151	0.446151	9758	0.972511	-0.0321256	0.00634	6.39327	6.44427	0	1.63687	0.651058	-0.0302307	0.00706504
rs217363	7	7p13	44618448	rs217385	0.875062	FALSE	6	1.64596	0.895636	0	0.3474	0.914	------	TMED4 (0 kb, 3'utr/3 prime UTR/MODIFIER | near_gene/Downstream gene/MODIFIER); DDX56 (3.8 kb, near_gene/Upstream gene/MODIFIER); OGDH (28 kb); NPC1L1 (38 kb)	TMED4:protein_coding(KNOWN); DDX56:protein_coding(KNOWN); OGDH:protein_coding(KNOWN); NPC1L1:protein_coding(KNOWN)	TMED4: transmembrane emp24 protein transport domain containing 4 (0 kb)	-0.201429	-0.183248	6.664	0.82205	0.45	0.59	0.67	7	7		0.958 LDL cholesterol levels x long total sleep time interaction (2df test) // 0.957 LDL cholesterol x physical activity interaction (2df test) // 0.918 LDL cholesterol levels x short total sleep time interaction (2df test) // 0.895 Low density lipoprotein cholesterol levels // 0.895 Total cholesterol levels // 0.895 LDL cholesterol levels in current drinkers // 0.895 LDL cholesterol levels x alc…	- | BLVRA | CAMK2B | DBNL | DDX56 | GCK | MYO1G | NPC1L1 | NUDCD3 | OGDH | POLD2 | POLM | PPIA | RAMP3 | TBRG4 | TMED4 | unnamed | ZMIZ2		cat	13.2119	13.3481	0.00573649		G	A	0.444781	0.444781	9758	0.968735	-0.032014	0.0063482	6.33873	6.38887	0	1.80531	0.613781	-0.0301837	0.00708359
rs217368	7	7p13	44615527	rs217385	0.897615	FALSE	6	1.51289	0.911577	0	0.3479	0.917	------	DDX56 (0.88 kb, near_gene/Upstream gene/MODIFIER); TMED4 (2 kb, near_gene/Downstream gene/MODIFIER); OGDH (31 kb); NPC1L1 (35 kb)	DDX56:protein_coding(KNOWN); TMED4:protein_coding(KNOWN); OGDH:protein_coding(KNOWN); NPC1L1:protein_coding(KNOWN)	DDX56: DEAD (Asp-Glu-Ala-Asp) box helicase 56 (0.88 kb)	-0.273046	-0.117359	3.241	0.822441	0.18	0.41	0.49	5	5	Protein_Binding|ChIP-seq|POLR2A|HepG2|	0.979 LDL cholesterol levels x long total sleep time interaction (2df test) // 0.978 LDL cholesterol x physical activity interaction (2df test) // 0.937 LDL cholesterol levels x short total sleep time interaction (2df test) // 0.918 Low density lipoprotein cholesterol levels // 0.918 Total cholesterol levels // 0.918 LDL cholesterol levels in current drinkers // 0.918 LDL cholesterol levels x alc…	- | BLVRA | CAMK2B | DBNL | DDX56 | GCK | MYO1G | NPC1L1 | NUDCD3 | OGDH | POLD2 | POLM | PPIA | RAMP3 | TBRG4 | TMED4 | unnamed | ZMIZ2		cat	13.1914	13.3283	0.00572722		A	G	0.445197	0.445197	9758	0.970376	-0.0320942	0.0063474	6.36801	6.4194	0	1.59643	0.6602	-0.0303984	0.00706589
rs3749063	2	2p21	44021407	rs138958276	0.558384	FALSE	6	1.57135	0.904692	0	0.0666	0.99316	------	DYNC2LI1 (0 kb, 3'utr/3 prime UTR/MODIFIER | intron/NMD transcript/MODIFIER | intron/Intron/MODIFIER | nc-RNA/Non coding transcript/MODIFIER | near_gene/Downstream gene/MODIFIER); ABCG5 (18 kb); RN7SKP66 (22 kb); PLEKHH2 (26 kb); ABCG8 (45 kb)	DYNC2LI1:protein_coding(KNOWN); ABCG5:protein_coding(KNOWN); RN7SKP66:misc_RNA(KNOWN); PLEKHH2:protein_coding(KNOWN); ABCG8:protein_coding(KNOWN)	DYNC2LI1: dynein, cytoplasmic 2, light intermediate chain 1 (0 kb)	0.671118	-0.0689572	8.477	0.740647	0.45	0.61	0.74	7	7		0.885 C-reactive protein levels or total cholesterol levels (pleiotropy) // 0.558 Height	ABCG5 | DYNC2LI1 | LRPPRC | PLEKHH2 | ZFP36L2		sit	13.1674	13.2484	0.00572204		G	A	0.0741802	0.0741802	9755	0.995987	-0.0640606	0.0117095	7.3472	7.40591	0	2.05488	0.561096	-0.0716904	0.0130205
rs10199778	2	2p21	44019936	rs138958276	0.558384	FALSE	6	1.58214	0.903401	0	0.0666	0.99176	------	DYNC2LI1 (0 kb, 3'utr/3 prime UTR/MODIFIER | intron/NMD transcript/MODIFIER | intron/Intron/MODIFIER | nc-RNA/Non coding transcript/MODIFIER | near_gene/Downstream gene/MODIFIER); ABCG5 (20 kb); RN7SKP66 (20 kb); PLEKHH2 (25 kb); ABCG8 (46 kb)	DYNC2LI1:protein_coding(KNOWN); ABCG5:protein_coding(KNOWN); RN7SKP66:misc_RNA(KNOWN); PLEKHH2:protein_coding(KNOWN); ABCG8:protein_coding(KNOWN)	DYNC2LI1: dynein, cytoplasmic 2, light intermediate chain 1 (0 kb)	-0.0969117	0.264331	2.097	0.634455	0.33	0.37	0.56	5	5	Chromatin_Structure|DNase-seq|Colo829|, Chromatin_Structure|FAIRE|Gm19239|, Chromatin_Structure|DNase-seq|Mel2183|, Chromatin_Structure|FAIRE|Gm18507|, Chromatin_Structure|DNase-seq|Wi38|, Chromatin_Structure|DNase-seq|Melano|, Chromatin_Structure|FAIRE|K562|Nabut, Chromatin_Structure|DNase-seq|Rpmi7951|, Chromatin_Structure|DNase-seq|Hvmf|, Chromatin_Structure|DNase-seq|Hrgec|, Chromatin_Structu…	0.885 C-reactive protein levels or total cholesterol levels (pleiotropy) // 0.558 Height	ABCG5 | DYNC2LI1 | LRPPRC | PLEKHH2 | ZFP36L2		sit	13.166	13.2469	0.00572144		T	C	0.0741891	0.0741891	9755	0.995756	-0.0640606	0.0117095	7.3472	7.40591	0	2.05488	0.561096	-0.0716904	0.0130205
rs217400	7	7p13	44591576	rs217385	0.902096	FALSE	6	2.23143	0.816283	0	0.3475	0.889	------	NPC1L1 (11 kb); DDX56 (13 kb); TMED4 (26 kb); RNU6-1097P (48 kb)	NPC1L1:protein_coding(KNOWN); DDX56:protein_coding(KNOWN); TMED4:protein_coding(KNOWN); RNU6-1097P:snRNA(KNOWN)	NPC1L1: NPC1-like 1 (11 kb)	-0.195331	-0.184282	2.218	0.450934	0.3	0.17	0.07	7	7		0.984 LDL cholesterol x physical activity interaction (2df test) // 0.973 LDL cholesterol levels x long total sleep time interaction (2df test) // 0.933 LDL cholesterol levels x short total sleep time interaction (2df test) // 0.922 Low density lipoprotein cholesterol levels // 0.922 Total cholesterol levels // 0.922 LDL cholesterol levels in current drinkers // 0.922 LDL cholesterol levels x alc…	- | BLVRA | CAMK2B | DBNL | DDX56 | GCK | MYO1G | NPC1L1 | NUDCD3 | OGDH | POLD2 | POLM | PPIA | RAMP3 | TBRG4 | TMED4 | unnamed | ZMIZ2		cat	13.1295	13.2599	0.00569607		C	A	0.443058	0.443058	9758	0.936268	-0.0318758	0.00638569	6.22529	6.27231	0	1.75536	0.624696	-0.0302435	0.00712777
rs7569333	2	2p21	44022512	rs138958276	0.539128	FALSE	6	1.38981	0.925424	0	0.0683	0.99093	------	DYNC2LI1 (0 kb, intron/NMD transcript/MODIFIER | intron/Intron/MODIFIER | nc-RNA/Non coding transcript/MODIFIER | near_gene/Downstream gene/MODIFIER); ABCG5 (17 kb); RN7SKP66 (23 kb); PLEKHH2 (27 kb); ABCG8 (44 kb)	DYNC2LI1:protein_coding(KNOWN); ABCG5:protein_coding(KNOWN); RN7SKP66:misc_RNA(KNOWN); PLEKHH2:protein_coding(KNOWN); ABCG8:protein_coding(KNOWN)	DYNC2LI1: dynein, cytoplasmic 2, light intermediate chain 1 (0 kb)	-0.611426	-0.248893	2.038	0.207935	0.19	0.07	0.07	7	7		0.918 C-reactive protein levels or total cholesterol levels (pleiotropy) // 0.539 Height	ABCG5 | DYNC2LI1 | LRPPRC | PLEKHH2 | ZFP36L2		sit	13.1236	13.2052	0.00570224		G	A	0.0772224	0.0772224	9755	0.995745	-0.0635276	0.0114829	7.49739	7.55884	0	1.81081	0.612585	-0.0695091	0.0127806
rs217358	7	7p13	44622286	rs217385	0.89629	FALSE	6	1.76112	0.881111	0	0.3483	0.918	------	TMED4 (0.4 kb, near_gene/Upstream gene/MODIFIER); DDX56 (7.6 kb); OGDH (24 kb); NPC1L1 (41 kb)	TMED4:protein_coding(KNOWN); DDX56:protein_coding(KNOWN); OGDH:protein_coding(KNOWN); NPC1L1:protein_coding(KNOWN)	TMED4: transmembrane emp24 protein transport domain containing 4 (0.4 kb)	0.880638	5.63226	2.681	0.745181	0.38	0.53	0.9	1b	1	Single_Nucleotides|eQTL|TMED4|Monocytes|cis, Motifs|Footprinting|AhR:Arnt|Gm12892, Motifs|Footprinting|AhR:Arnt|Gm12891, Motifs|Footprinting|AhR:Arnt|Gliobla, Motifs|Footprinting|AhR:Arnt|Fibrop, Motifs|Footprinting|AhR:Arnt|Fibrobl, Motifs|Footprinting|AhR:Arnt|Gm19238, Motifs|Footprinting|AhR:Arnt|Gm19239, Motifs|Footprinting|AhR:Arnt|H1hesc, Motifs|Footprinting|AhR:Arnt|Helas3, Motifs|Footprin…	1 LDL cholesterol x physical activity interaction (2df test) // 0.968 LDL cholesterol levels x long total sleep time interaction (2df test) // 0.928 LDL cholesterol levels x short total sleep time interaction (2df test) // 0.917 Low density lipoprotein cholesterol levels // 0.917 Total cholesterol levels // 0.917 LDL cholesterol levels in current drinkers // 0.917 LDL cholesterol levels x alcohol…	- | AEBP1 | BLVRA | CAMK2B | DBNL | DDX56 | GCK | MYO1G | NPC1L1 | NUDCD3 | OGDH | POLD2 | POLM | PPIA | RAMP3 | TBRG4 | TMED4 | UBE2D4 | unnamed | ZMIZ2		cat	13.104	13.2453	0.00568957		A	G	0.442021	0.442021	9758	0.971341	-0.032052	0.0063389	6.36768	6.41959	0	2.64113	0.450325	-0.0302749	0.0070637
rs13413826	2	2p21	44012620	rs138958276	0.558384	FALSE	6	1.59957	0.901301	0	0.0666	0.99618	------	DYNC2LI1 (0 kb, intron/NMD transcript/MODIFIER | intron/Intron/MODIFIER | nc-RNA/Non coding transcript/MODIFIER); RN7SKP66 (13 kb); PLEKHH2 (17 kb); ABCG5 (27 kb)	DYNC2LI1:protein_coding(KNOWN); RN7SKP66:misc_RNA(KNOWN); PLEKHH2:protein_coding(KNOWN); ABCG5:protein_coding(KNOWN)	DYNC2LI1: dynein, cytoplasmic 2, light intermediate chain 1 (0 kb)	-0.358869	-0.221093	3.962	0.451484	0.16	0	0.04	6	6		0.885 C-reactive protein levels or total cholesterol levels (pleiotropy) // 0.558 Height	ABCG5 | DYNC2LI1 | LRPPRC | PLEKHH2 | ZFP36L2		sit	13.0659	13.1477	0.00567616		A	C	0.074268	0.074268	9755	0.997311	-0.0643169	0.0117144	7.39462	7.45433	0	2.05288	0.561505	-0.0718534	0.0130247
rs4953016	2	2p21	44021124	rs138958276	0.539128	FALSE	6	1.36655	0.927937	0	0.0686	0.99088	------	DYNC2LI1 (0 kb, 3'utr/3 prime UTR/MODIFIER | intron/NMD transcript/MODIFIER | intron/Intron/MODIFIER | nc-RNA/Non coding transcript/MODIFIER | near_gene/Downstream gene/MODIFIER); ABCG5 (18 kb); RN7SKP66 (22 kb); PLEKHH2 (26 kb); ABCG8 (45 kb)	DYNC2LI1:protein_coding(KNOWN); ABCG5:protein_coding(KNOWN); RN7SKP66:misc_RNA(KNOWN); PLEKHH2:protein_coding(KNOWN); ABCG8:protein_coding(KNOWN)	DYNC2LI1: dynein, cytoplasmic 2, light intermediate chain 1 (0 kb)	-0.35921	-0.228475	0.409	0.428056	0.33	0.49	0.49	7	7		0.918 C-reactive protein levels or total cholesterol levels (pleiotropy) // 0.539 Height	ABCG5 | DYNC2LI1 | LRPPRC | PLEKHH2 | ZFP36L2		sit	13.0635	13.145	0.00567487		G	A	0.0772382	0.0772382	9755	0.995164	-0.063511	0.0114829	7.49383	7.55524	0	1.80516	0.613813	-0.0694915	0.0127806
rs217401	7	7p13	44591277	rs217385	0.907449	FALSE	6	2.16066	0.826498	0	0.3487	0.89	------	NPC1L1 (10 kb); DDX56 (14 kb); TMED4 (26 kb); RNU6-1097P (48 kb)	NPC1L1:protein_coding(KNOWN); DDX56:protein_coding(KNOWN); TMED4:protein_coding(KNOWN); RNU6-1097P:snRNA(KNOWN)	NPC1L1: NPC1-like 1 (10 kb)	-0.302473	-0.204463	4.154	0.535956	0.28	0.12	0.01	6	6	Motifs|PWM|Tcfe2a|	0.989 LDL cholesterol x physical activity interaction (2df test) // 0.979 LDL cholesterol levels x long total sleep time interaction (2df test) // 0.938 LDL cholesterol levels x short total sleep time interaction (2df test) // 0.928 Low density lipoprotein cholesterol levels // 0.928 Total cholesterol levels // 0.928 LDL cholesterol levels in current drinkers // 0.928 LDL cholesterol levels x alc…	- | BLVRA | CAMK2B | DBNL | DDX56 | GCK | MYO1G | NPC1L1 | NUDCD3 | OGDH | POLD2 | POLM | PPIA | RAMP3 | TBRG4 | TMED4 | unnamed | ZMIZ2		cat	13.0179	13.1478	0.00564527		A	C	0.444341	0.444341	9758	0.935945	-0.0318407	0.00638569	6.21255	6.25985	0	1.7221	0.632031	-0.0301301	0.00712777
rs10206087	2	2p21	44012400	rs138958276	0.558384	FALSE	6	1.56289	0.9057	0	0.0666	0.98893	------	DYNC2LI1 (0 kb, intron/NMD transcript/MODIFIER | intron/Intron/MODIFIER | nc-RNA/Non coding transcript/MODIFIER); RN7SKP66 (13 kb); PLEKHH2 (17 kb); ABCG5 (27 kb)	DYNC2LI1:protein_coding(KNOWN); RN7SKP66:misc_RNA(KNOWN); PLEKHH2:protein_coding(KNOWN); ABCG5:protein_coding(KNOWN)	DYNC2LI1: dynein, cytoplasmic 2, light intermediate chain 1 (0 kb)	-0.303398	-0.206281	2.684	0.724822	0.19	0.06	0.01	6	6	Motifs|PWM|Zbtb3|	0.885 C-reactive protein levels or total cholesterol levels (pleiotropy) // 0.558 Height	ABCG5 | DYNC2LI1 | LRPPRC | PLEKHH2 | ZFP36L2		sit	12.9652	13.0468	0.00563018		C	T	0.0743136	0.0743136	9755	0.995197	-0.0643002	0.0117144	7.39113	7.45081	0	2.04661	0.56279	-0.0718357	0.0130247
rs10260606	7	7p13	44584551	rs17725246	0.992349	FALSE	6	5.88968	0.317102	0.151057	0.184066	0.771	++++++	NPC1L1 (3.6 kb, near_gene/Upstream gene/MODIFIER); DDX56 (20 kb); TMED4 (33 kb); RNU6-1097P (41 kb)	NPC1L1:protein_coding(KNOWN); DDX56:protein_coding(KNOWN); TMED4:protein_coding(KNOWN); RNU6-1097P:snRNA(KNOWN)	NPC1L1: NPC1-like 1 (3.6 kb)	-0.0788132	-0.117705	1.942	0.462828	0.41	0.57	0.42	1f	1	Single_Nucleotides|eQTL|TMED4|Lymphoblastoid|cis, Chromatin_Structure|DNase-seq|T47d|, Chromatin_Structure|DNase-seq|Hmec|, Chromatin_Structure|DNase-seq|Fibrobl|, Chromatin_Structure|DNase-seq|T47d|Est10nm30m	1 Low density lipoprotein cholesterol levels // 1 Cholesterol, total // 1 Total cholesterol levels // 1 LDL cholesterol levels // 0.736 LDL cholesterol	- | AEBP1 | BLVRA | CCM2 | DDX56 | HECW1 | NPC1L1 | NUDCD3 | OGDH | POLD2 | POLM | PPIA | SNHG15 | TMED4 | UBE2D4 | unnamed | URGCP | ZMIZ2		cat	12.9339	10.4884	0.00558575		C	G	0.202929	0.202929	9758	0.853519	0.0394199	0.00818707	5.84813	3.86251	0.311931	4.36003	0.22512	0.0421361	0.00912376
rs13388559	2	2p21	44012904	rs138958276	0.548616	FALSE	6	1.70036	0.888855	0	0.067	0.99	------	DYNC2LI1 (0 kb, intron/NMD transcript/MODIFIER | intron/Intron/MODIFIER | nc-RNA/Non coding transcript/MODIFIER); RN7SKP66 (13 kb); PLEKHH2 (18 kb); ABCG5 (27 kb)	DYNC2LI1:protein_coding(KNOWN); RN7SKP66:misc_RNA(KNOWN); PLEKHH2:protein_coding(KNOWN); ABCG5:protein_coding(KNOWN)	DYNC2LI1: dynein, cytoplasmic 2, light intermediate chain 1 (0 kb)	-0.0236548	-0.178108	13.26	0.934514	0.26	0.03	0.04	6	6	Motifs|PWM|Dobox4|	0.87 C-reactive protein levels or total cholesterol levels (pleiotropy) // 0.549 Height	ABCG5 | DYNC2LI1 | LRPPRC | PLEKHH2 | ZFP36L2		sit	12.9246	13.0067	0.00561199		G	A	0.074833	0.074833	9755	0.994059	-0.0647714	0.0116917	7.51671	7.57751	0	2.248	0.522556	-0.0725277	0.012979
rs10208987	2	2p21	44043135	rs138958276	0.534732	FALSE	6	1.56083	0.905945	0	0.0706	0.9516	------	ABCG5 (0 kb, intron/NMD transcript/MODIFIER | intron/Intron/MODIFIER); DYNC2LI1 (6 kb); ABCG8 (23 kb); RN7SKP66 (44 kb); PLEKHH2 (48 kb)	ABCG5:protein_coding(KNOWN); DYNC2LI1:protein_coding(KNOWN); ABCG8:protein_coding(KNOWN); RN7SKP66:misc_RNA(KNOWN); PLEKHH2:protein_coding(KNOWN)	ABCG5: ATP-binding cassette, sub-family G (WHITE), member 5 (0 kb)	-0.0759977	-0.175479	4.69	0.499986	0.25	0.09	0.16	7	7	Chromatin_Structure|FAIRE|Htr8|	0.952 C-reactive protein levels or total cholesterol levels (pleiotropy) // 0.535 Height	ABCG5 | DYNC2LI1 | LRPPRC | PLEKHH2 | ZFP36L2		sit	12.9078	12.9901	0.00560426		G	T	0.0798948	0.0798948	9755	0.966649	-0.0634416	0.0113664	7.61928	7.68216	0	1.77908	0.619498	-0.0697311	0.0126726
rs10193508	2	2p21	44012268	rs138958276	0.558384	FALSE	6	1.59068	0.902374	0	0.0666	0.9935	------	DYNC2LI1 (0 kb, intron/NMD transcript/MODIFIER | intron/Intron/MODIFIER | nc-RNA/Non coding transcript/MODIFIER); RN7SKP66 (13 kb); PLEKHH2 (17 kb); ABCG5 (27 kb)	DYNC2LI1:protein_coding(KNOWN); RN7SKP66:misc_RNA(KNOWN); PLEKHH2:protein_coding(KNOWN); ABCG5:protein_coding(KNOWN)	DYNC2LI1: dynein, cytoplasmic 2, light intermediate chain 1 (0 kb)	-0.339979	-0.210001	1.826	0.614545	0.22	0.05	0.05	7	7		0.885 C-reactive protein levels or total cholesterol levels (pleiotropy) // 0.558 Height	ABCG5 | DYNC2LI1 | LRPPRC | PLEKHH2 | ZFP36L2		sit	12.8952	12.976	0.00559793		G	C	0.0744934	0.0744934	9755	0.996984	-0.0639639	0.0117095	7.32649	7.38552	0	2.11655	0.548571	-0.0713811	0.0130205
rs13427334	2	2p21	44012751	rs138958276	0.548616	FALSE	6	1.62533	0.898169	0	0.0667	0.99335	------	DYNC2LI1 (0 kb, intron/NMD transcript/MODIFIER | intron/Intron/MODIFIER | nc-RNA/Non coding transcript/MODIFIER); RN7SKP66 (13 kb); PLEKHH2 (18 kb); ABCG5 (27 kb)	DYNC2LI1:protein_coding(KNOWN); RN7SKP66:misc_RNA(KNOWN); PLEKHH2:protein_coding(KNOWN); ABCG5:protein_coding(KNOWN)	DYNC2LI1: dynein, cytoplasmic 2, light intermediate chain 1 (0 kb)	-0.343639	-0.224478	1.384	0.635348	0.22	0.03	0	6	6	Motifs|PWM|Pitx2|	0.87 C-reactive protein levels or total cholesterol levels (pleiotropy) // 0.549 Height	ABCG5 | DYNC2LI1 | LRPPRC | PLEKHH2 | ZFP36L2		sit	12.7996	12.8808	0.00555459		C	T	0.0746911	0.0746911	9755	0.994907	-0.0644593	0.0116917	7.45083	7.51091	0	2.11988	0.5479	-0.0721118	0.012979
rs13427446	2	2p21	44012829	rs138958276	0.548616	FALSE	6	1.65605	0.89439	0	0.0667	0.99065	------	DYNC2LI1 (0 kb, intron/NMD transcript/MODIFIER | intron/Intron/MODIFIER | nc-RNA/Non coding transcript/MODIFIER); RN7SKP66 (13 kb); PLEKHH2 (18 kb); ABCG5 (27 kb)	DYNC2LI1:protein_coding(KNOWN); RN7SKP66:misc_RNA(KNOWN); PLEKHH2:protein_coding(KNOWN); ABCG5:protein_coding(KNOWN)	DYNC2LI1: dynein, cytoplasmic 2, light intermediate chain 1 (0 kb)	-0.991731	-0.313054	0.116	0.33305	0.22	0.02	0.01	7	7		0.87 C-reactive protein levels or total cholesterol levels (pleiotropy) // 0.549 Height	ABCG5 | DYNC2LI1 | LRPPRC | PLEKHH2 | ZFP36L2		sit	12.7725	12.853	0.00554197		C	T	0.0748296	0.0748296	9755	0.994337	-0.0641076	0.0116868	7.38256	7.44195	0	2.1843	0.535047	-0.0716426	0.0129749
rs3792016	2	2p21	44017749	rs138958276	0.548616	FALSE	6	2.10919	0.83384	0	0.0664	0.978	------	DYNC2LI1 (0 kb, intron/NMD transcript/MODIFIER | intron/Intron/MODIFIER | nc-RNA/Non coding transcript/MODIFIER | near_gene/Downstream gene/MODIFIER); RN7SKP66 (18 kb); ABCG5 (22 kb); PLEKHH2 (23 kb); ABCG8 (48 kb)	DYNC2LI1:protein_coding(KNOWN); RN7SKP66:misc_RNA(KNOWN); ABCG5:protein_coding(KNOWN); PLEKHH2:protein_coding(KNOWN); ABCG8:protein_coding(KNOWN)	DYNC2LI1: dynein, cytoplasmic 2, light intermediate chain 1 (0 kb)	-0.123375	-0.18234	0.778	0.221346	0.28	0.18	0.13	7	7	Chromatin_Structure|FAIRE|A549|, Chromatin_Structure|FAIRE|Panislets|	0.87 C-reactive protein levels or total cholesterol levels (pleiotropy) // 0.549 Height	ABCG5 | DYNC2LI1 | LRPPRC | PLEKHH2 | ZFP36L2		sit	12.7633	12.8409	0.00553598		T	G	0.0756691	0.0756691	9755	0.991426	-0.0648472	0.0116277	7.61271	7.02643	0.0791092	3.25772	0.353571	-0.0737389	0.012945
rs13427541	2	2p21	44012883	rs138958276	0.548616	FALSE	6	1.67012	0.892643	0	0.0667	0.994	------	DYNC2LI1 (0 kb, intron/NMD transcript/MODIFIER | intron/Intron/MODIFIER | nc-RNA/Non coding transcript/MODIFIER); RN7SKP66 (13 kb); PLEKHH2 (18 kb); ABCG5 (27 kb)	DYNC2LI1:protein_coding(KNOWN); RN7SKP66:misc_RNA(KNOWN); PLEKHH2:protein_coding(KNOWN); ABCG5:protein_coding(KNOWN)	DYNC2LI1: dynein, cytoplasmic 2, light intermediate chain 1 (0 kb)	0.148189	-0.149396	12.24	0.913545	0.2	0.02	0.02	7	7		0.87 C-reactive protein levels or total cholesterol levels (pleiotropy) // 0.549 Height	ABCG5 | DYNC2LI1 | LRPPRC | PLEKHH2 | ZFP36L2		sit	12.7606	12.8411	0.00553655		G	T	0.0747421	0.0747421	9755	0.996011	-0.0641242	0.0116868	7.38603	7.44546	0	2.19086	0.53375	-0.0716603	0.0129749
rs10190622	2	2p21	44011730	rs138958276	0.531189	FALSE	6	1.71604	0.886873	0	0.0551	0.975916	------	DYNC2LI1 (0 kb, intron/NMD transcript/MODIFIER | intron/Intron/MODIFIER | nc-RNA/Non coding transcript/MODIFIER); RN7SKP66 (12 kb); PLEKHH2 (17 kb); ABCG5 (28 kb)	DYNC2LI1:protein_coding(KNOWN); RN7SKP66:misc_RNA(KNOWN); PLEKHH2:protein_coding(KNOWN); ABCG5:protein_coding(KNOWN)	DYNC2LI1: dynein, cytoplasmic 2, light intermediate chain 1 (0 kb)	-0.527295	-0.246604	0.402	0.703553	0.24	0.12	0.06	7	7		0.852 C-reactive protein levels or total cholesterol levels (pleiotropy) // 0.531 Height	ABCG5 | DYNC2LI1 | LRPPRC | PLEKHH2 | ZFP36L2		sit	12.7221	12.8035	0.00551889		T	C	0.0731629	0.0731629	9755	0.989262	-0.0647158	0.011787	7.39422	7.45451	0	2.32124	0.508464	-0.0721924	0.0131331
chr2:44092354:D	2	2p21	44092354	rs114818032	0.651974	FALSE	6	6.3204	0.276279	0.208911	0.0106	0.591	+++++-	ABCG8 (0 kb); LRPPRC (21 kb); ABCG5 (26 kb); RNU6-1048P (27 kb)	ABCG8:protein_coding(KNOWN); LRPPRC:protein_coding(KNOWN); ABCG5:protein_coding(KNOWN); RNU6-1048P:snRNA(KNOWN)	ABCG8: ATP-binding cassette, sub-family G (WHITE), member 8 (0 kb)			2.559								NA	ABCG5 | DYNC2LI1 | LRPPRC | PREPL	ID2 | TMEM163	sit	12.7118	6.67119	0.00552219		A	AC	0.032324	0.032324	9755	0.877463	0.110637	0.016939	10.1856	10.2758	0	2.58853	0.459504	0.12063	0.0204165
rs3792019	2	2p21	44017266	rs138958276	0.548616	FALSE	6	2.15053	0.827949	0	0.0665	0.978	------	DYNC2LI1 (0 kb, intron/NMD transcript/MODIFIER | intron/Intron/MODIFIER | nc-RNA/Non coding transcript/MODIFIER | near_gene/Downstream gene/MODIFIER); RN7SKP66 (18 kb); PLEKHH2 (22 kb); ABCG5 (22 kb); ABCG8 (49 kb)	DYNC2LI1:protein_coding(KNOWN); RN7SKP66:misc_RNA(KNOWN); PLEKHH2:protein_coding(KNOWN); ABCG5:protein_coding(KNOWN); ABCG8:protein_coding(KNOWN)	DYNC2LI1: dynein, cytoplasmic 2, light intermediate chain 1 (0 kb)	0.167479	-0.129599	7.069	0.761039	0.28	0.2	0.19	6	6	Motifs|PWM|HOXA3|, Motifs|PWM|Hoxa3|, Motifs|PWM|Hoxa3|, Motifs|PWM|HoxB5|, Motifs|PWM|HOXD3|, Motifs|PWM|Hoxa5|, Motifs|PWM|Hoxb5|, Motifs|PWM|Hoxd3|, Motifs|PWM|Ipf1|, Motifs|PWM|Pou2f1|, Motifs|PWM|lhx6.1|, Motifs|PWM|LH-2|, Motifs|PWM|Pax-7|, Motifs|PWM|Alx3|, Motifs|PWM|Esx1|, Motifs|PWM|Evx1|, Motifs|PWM|Hoxd1|, Motifs|PWM|Lhx2|, Motifs|PWM|Lhx6|, Motifs|PWM|Pax4|, Motifs|PWM|Pax7|, Motifs|…	0.87 C-reactive protein levels or total cholesterol levels (pleiotropy) // 0.549 Height	ABCG5 | AC093609.1 | DYNC2LI1 | EML4 | LRPPRC | PLEKHH2 | ZFP36L2	SERPINH1	sit	12.7075	12.7851	0.00551058		A	G	0.0757617	0.0757617	9755	0.99144	-0.0648467	0.0116277	7.61257	7.01283	0.0808641	3.26394	0.352694	-0.0737566	0.012945
rs146302840	2	2p21	44084300	rs114818032	0.786443	FALSE	6	12.0517	0.0340859	0.585122	0.0265	0.867	+++-++	ABCG8 (0 kb, intron/Intron/MODIFIER); ABCG5 (18 kb); LRPPRC (29 kb); RNU6-1048P (36 kb); DYNC2LI1 (47 kb)	ABCG8:protein_coding(KNOWN); ABCG5:protein_coding(KNOWN); LRPPRC:protein_coding(KNOWN); RNU6-1048P:snRNA(KNOWN); DYNC2LI1:protein_coding(KNOWN)	ABCG8: ATP-binding cassette, sub-family G (WHITE), member 8 (0 kb)	-0.300895	-0.214206	0.387	0.202388	0.29	0.23	0.15	6	6		NA	ABCG5 | CAMKMT | DYNC2LI1 | LRPPRC | PREPL	ID2 | TMEM163	sit	12.7071	3.77151	0.00551433		T	G	0.0423	0.0423	9755	0.898492	0.0937388	0.0151019	9.27047	2.65897	0.56882	6.95765	0.0732599	0.0856564	0.0170938
rs3792021	2	2p21	44017177	rs138958276	0.529907	FALSE	6	2.11943	0.832385	0	0.0666	0.975	------	DYNC2LI1 (0 kb, intron/NMD transcript/MODIFIER | intron/Intron/MODIFIER | nc-RNA/Non coding transcript/MODIFIER | near_gene/Downstream gene/MODIFIER); RN7SKP66 (18 kb); PLEKHH2 (22 kb); ABCG5 (22 kb); ABCG8 (49 kb)	DYNC2LI1:protein_coding(KNOWN); RN7SKP66:misc_RNA(KNOWN); PLEKHH2:protein_coding(KNOWN); ABCG5:protein_coding(KNOWN); ABCG8:protein_coding(KNOWN)	DYNC2LI1: dynein, cytoplasmic 2, light intermediate chain 1 (0 kb)	0.154074	-0.142517	9.044	0.66059	0.25	0.14	0.2	7	7		0.84 C-reactive protein levels or total cholesterol levels (pleiotropy) // 0.53 Height	ABCG5 | DYNC2LI1 | LRPPRC | PLEKHH2 | ZFP36L2		sit	12.6591	12.7363	0.00548833		T	C	0.0758963	0.0758963	9755	0.989702	-0.0649277	0.0116277	7.63022	7.05584	0.0774642	3.25191	0.354393	-0.0736165	0.012945
rs3792017	2	2p21	44017411	rs138958276	0.548616	FALSE	6	2.45839	0.782748	0	0.0683	0.977	------	DYNC2LI1 (0 kb, intron/NMD transcript/MODIFIER | intron/Intron/MODIFIER | nc-RNA/Non coding transcript/MODIFIER | near_gene/Downstream gene/MODIFIER); RN7SKP66 (18 kb); ABCG5 (22 kb); PLEKHH2 (22 kb); ABCG8 (49 kb)	DYNC2LI1:protein_coding(KNOWN); RN7SKP66:misc_RNA(KNOWN); ABCG5:protein_coding(KNOWN); PLEKHH2:protein_coding(KNOWN); ABCG8:protein_coding(KNOWN)	DYNC2LI1: dynein, cytoplasmic 2, light intermediate chain 1 (0 kb)	0.873425	-0.0138301	11.91	0.70358	0.35	0.3	0.29	5	5	Chromatin_Structure|DNase-seq|Hre|, Chromatin_Structure|DNase-seq|Msc|, Chromatin_Structure|DNase-seq|Hae|, Chromatin_Structure|DNase-seq|Gm04504|, Chromatin_Structure|DNase-seq|Hcf|, Chromatin_Structure|DNase-seq|Hpaf|, Chromatin_Structure|DNase-seq|Nhdfad|, Chromatin_Structure|DNase-seq|Hrce|, Chromatin_Structure|DNase-seq|Hpdlf|, Chromatin_Structure|DNase-seq|Ag10803|, Chromatin_Structure|DNas…	0.87 C-reactive protein levels or total cholesterol levels (pleiotropy) // 0.549 Height	ABCG5 | DYNC2LI1 | LRPPRC | PLEKHH2 | ZFP36L2		sit	12.6471	12.7246	0.00548306		A	C	0.0752353	0.0752353	9755	0.993235	-0.0655091	0.0116676	7.70655	6.33404	0.189397	3.70095	0.295619	-0.0739978	0.0129903
rs3792020	2	2p21	44017188	rs138958276	0.548616	FALSE	6	2.29187	0.807461	0	0.0665	0.977	------	DYNC2LI1 (0 kb, intron/NMD transcript/MODIFIER | intron/Intron/MODIFIER | nc-RNA/Non coding transcript/MODIFIER | near_gene/Downstream gene/MODIFIER); RN7SKP66 (18 kb); PLEKHH2 (22 kb); ABCG5 (22 kb); ABCG8 (49 kb)	DYNC2LI1:protein_coding(KNOWN); RN7SKP66:misc_RNA(KNOWN); PLEKHH2:protein_coding(KNOWN); ABCG5:protein_coding(KNOWN); ABCG8:protein_coding(KNOWN)	DYNC2LI1: dynein, cytoplasmic 2, light intermediate chain 1 (0 kb)	-0.175105	-0.192695	2.984	0.679268	0.26	0.14	0.2	7	7		0.87 C-reactive protein levels or total cholesterol levels (pleiotropy) // 0.549 Height	ABCG5 | DYNC2LI1 | LRPPRC | PLEKHH2 | ZFP36L2		sit	12.5048	12.5821	0.00541813		C	T	0.076113	0.076113	9755	0.992291	-0.0648419	0.0116243	7.61572	7.02779	0.0793537	3.25858	0.353449	-0.0737023	0.0129394
rs2301179	10	10q25.3	118404620	rs2286779	0.936473	FALSE	6	6.06785	0.299672	0.175986	0.3756	0.883	++++++	PNLIPRP2 (0 kb, 3'utr/3 prime UTR/MODIFIER | nc-exon/Non coding transcript exon/MODIFIER | nc-RNA/Non coding transcript/MODIFIER | near_gene/Downstream gene/MODIFIER); C10orf82 (19 kb); HSPA12A (26 kb); PNLIPRP1 (36 kb)	PNLIPRP2:polymorphic_pseudogene(KNOWN); C10orf82:protein_coding(KNOWN); HSPA12A:protein_coding(KNOWN); PNLIPRP1:protein_coding(KNOWN)	PNLIPRP2: pancreatic lipase-related protein 2 (0 kb)			0.723	0.208397	0.44	0.94	0.83	6	6	Motifs|PWM|RUNX3|	0.936 Blood protein levels // 0.566 Phospholipid levels (plasma) // 0.566 Low density lipoprotein cholesterol levels // 0.387 Tonsillectomy	C10orf134 | KIAA1598 | PDZD8 | PNLIPRP2	H3F3A	sit	12.3441	9.89206	0.00534209		G	A	0.484146	0.515666	9755	0.981801	0.0102685	0.00618195	1.01127	0.568731	0.399043	4.99204	0.172381	0.0136899	0.006871
rs4245792	2	2p21	44092406	rs4077440	0.708202	FALSE	5	11.9089	0.0180421	0.664115	0.4427	0.86	-----?	ABCG8 (0 kb, intron/Intron/MODIFIER); LRPPRC (21 kb); ABCG5 (26 kb); RNU6-1048P (27 kb)	ABCG8:protein_coding(KNOWN); LRPPRC:protein_coding(KNOWN); ABCG5:protein_coding(KNOWN); RNU6-1048P:snRNA(KNOWN)	ABCG8: ATP-binding cassette, sub-family G (WHITE), member 8 (0 kb)	-0.978488	-0.30422	0.57	0.134922	0.24	0.22	0.14	7	7		0.833 Low density lipoprotein cholesterol levels	ABCG5 | CAMKMT | DYNC2LI1 | LOC100129726 | LRPPRC | PPM1B		brt	12.2369	5.40682	0.00586364		G	C	0.479571	0.506528	8790	0.960368	-0.041246	0.00621608	10.5	3.93279	0.738468	11.4709	0.00943402	-0.043834	0.00689742
rs58702449	2	2p21	44101394	rs58702449	1	TRUE	5	10.6585	0.0306829	0.624711	0.233688	0.652	-----?	ABCG8 (0 kb, intron/Intron/MODIFIER); LRPPRC (12 kb); RNU6-1048P (18 kb); ABCG5 (35 kb)	ABCG8:protein_coding(KNOWN); LRPPRC:protein_coding(KNOWN); RNU6-1048P:snRNA(KNOWN); ABCG5:protein_coding(KNOWN)	ABCG8: ATP-binding cassette, sub-family G (WHITE), member 8 (0 kb)	0.114631	-0.154458	6.755	0.844563	0.24	0.33	0.22	6	6	Motifs|PWM|Oct-1|	NA	LRPPRC | PPM1B		sit_laf	12.1623	5.72611	0.00579485		G	A	0.25377	0.74623	8782	0.776415	-0.050824	0.00768391	10.4632	2.5942	0.862807	21.867	6.9523e-05	-0.0492851	0.00865472
rs4148191	2	2p21	44042904	rs138958276	0.5622	FALSE	6	0.974429	0.964602	0	0.066	0.958	------	ABCG5 (0 kb, intron/NMD transcript/MODIFIER | intron/Intron/MODIFIER); DYNC2LI1 (5.8 kb); ABCG8 (23 kb); RN7SKP66 (43 kb); PLEKHH2 (48 kb)	ABCG5:protein_coding(KNOWN); DYNC2LI1:protein_coding(KNOWN); ABCG8:protein_coding(KNOWN); RN7SKP66:misc_RNA(KNOWN); PLEKHH2:protein_coding(KNOWN)	ABCG5: ATP-binding cassette, sub-family G (WHITE), member 5 (0 kb)	-0.169845	-0.188792	4.548	0.319165	0.21	0.17	0.06	6	6	Motifs|PWM|c-Myb|	1 C-reactive protein levels or total cholesterol levels (pleiotropy) // 0.562 Height	ABCG5 | DYNC2LI1 | LRPPRC | PLEKHH2 | PPM1B | ZFP36L2		sit	12.1132	12.1827	0.00523628		A	C	0.0764735	0.0764735	9755	0.973819	-0.061123	0.0116655	6.79314	6.84613	0	1.67456	0.642605	-0.0669565	0.0129787
rs10194949	2	2p21	44030704	rs138958276	0.592095	FALSE	6	1.6875	0.890471	0	0.0666	0.99545	------	DYNC2LI1 (0 kb, intron/Intron/MODIFIER | nc-RNA/Non coding transcript/MODIFIER | near_gene/Downstream gene/MODIFIER); ABCG5 (8.9 kb); RN7SKP66 (31 kb); ABCG8 (35 kb); PLEKHH2 (36 kb)	DYNC2LI1:protein_coding(KNOWN); ABCG5:protein_coding(KNOWN); RN7SKP66:misc_RNA(KNOWN); ABCG8:protein_coding(KNOWN); PLEKHH2:protein_coding(KNOWN)	DYNC2LI1: dynein, cytoplasmic 2, light intermediate chain 1 (0 kb)	-0.602797	-0.261841	0.346	0.648948	0.15	0.09	0.09	6	6	Motifs|PWM|Spz1|	0.885 C-reactive protein levels or total cholesterol levels (pleiotropy) // 0.592 Height	ABCG5 | DYNC2LI1 | LRPPRC | PLEKHH2 | PPM1B | ZFP36L2		sit	12.0915	12.1659	0.00522871		T	A	0.0733148	0.0733148	9755	0.996765	-0.0624853	0.0118039	6.91988	6.97451	0	2.39297	0.494944	-0.0718579	0.0130977
rs4953015	2	2p21	44010341	rs138958276	0.568443	FALSE	6	2.19865	0.821031	0	0.0666	0.997	------	DYNC2LI1 (0 kb, intron/NMD transcript/MODIFIER | intron/Intron/MODIFIER | nc-RNA/Non coding transcript/MODIFIER); RN7SKP66 (11 kb); PLEKHH2 (15 kb); ABCG5 (29 kb)	DYNC2LI1:protein_coding(KNOWN); RN7SKP66:misc_RNA(KNOWN); PLEKHH2:protein_coding(KNOWN); ABCG5:protein_coding(KNOWN)	DYNC2LI1: dynein, cytoplasmic 2, light intermediate chain 1 (0 kb)	1.19885	0.0238154	18.1	0.647186	0.48	0.49	0.34	6	6	Motifs|PWM|Hoxd1|, Motifs|PWM|Hoxb8|, Motifs|PWM|HNF1B|, Motifs|PWM|Cart-1|, Motifs|PWM|PDX1|, Motifs|PWM|PDX1|, Motifs|PWM|LHX6|, Motifs|PWM|LHX6|, Motifs|PWM|Oct-1|, Motifs|PWM|FOXD2|, Motifs|PWM|Pbx1|	0.869 C-reactive protein levels or total cholesterol levels (pleiotropy) // 0.568 Height	ABCG5 | DYNC2LI1 | LRPPRC | PLEKHH2 | ZFP36L2		sit	12.0869	12.1606	0.00522628		A	C	0.0739848	0.0739848	9755	0.999099	-0.0633103	0.0118028	7.09089	6.73574	0.0557555	3.17714	0.365111	-0.0736973	0.0130917
rs61097887	2	2p21	44070251	rs10186958	0.535874	FALSE	5	2.17331	0.703918	0	0.3685	0.987	-----?	ABCG8 (0 kb, intron/Intron/MODIFIER); ABCG5 (4.2 kb, near_gene/Upstream gene/MODIFIER); DYNC2LI1 (33 kb); LRPPRC (43 kb); RNU6-1048P (50 kb)	ABCG8:protein_coding(KNOWN); ABCG5:protein_coding(KNOWN); DYNC2LI1:protein_coding(KNOWN); LRPPRC:protein_coding(KNOWN); RNU6-1048P:snRNA(KNOWN)	ABCG8: ATP-binding cassette, sub-family G (WHITE), member 8 (0 kb)	-0.0488542	-0.0252209	3.332	0.645306	0.34	0.46	0.52	4	4	Chromatin_Structure|DNase-seq|Huh7|, Chromatin_Structure|FAIRE|Hepg2|, Chromatin_Structure|FAIRE|UrotsaUt189|, Protein_Binding|ChIP-seq|FOXA1|HepG2|, Protein_Binding|ChIP-seq|MBD4|HepG2|, Protein_Binding|ChIP-seq|FOXA1|HepG2|, Protein_Binding|ChIP-seq|FOXA2|HepG2|	0.726 Low density lipoprotein cholesterol levels	ABCG5 | CAMKMT | DYNC2LI1 | LOC100129726 | LRPPRC | PPM1B		brt	12.025	12.1311	0.00575949		C	T	0.389833	0.389833	8790	0.993915	-0.0434913	0.00634997	11.1338	11.2184	0	1.89	0.595548	-0.0427263	0.00704758
rs3792022	2	2p21	44017124	rs138958276	0.558384	FALSE	6	1.8553	0.868783	0	0.0666	0.994	------	DYNC2LI1 (0 kb, intron/NMD transcript/MODIFIER | intron/Intron/MODIFIER | nc-RNA/Non coding transcript/MODIFIER | near_gene/Downstream gene/MODIFIER); RN7SKP66 (18 kb); PLEKHH2 (22 kb); ABCG5 (22 kb); ABCG8 (49 kb)	DYNC2LI1:protein_coding(KNOWN); RN7SKP66:misc_RNA(KNOWN); PLEKHH2:protein_coding(KNOWN); ABCG5:protein_coding(KNOWN); ABCG8:protein_coding(KNOWN)	DYNC2LI1: dynein, cytoplasmic 2, light intermediate chain 1 (0 kb)	0.292778	-0.121851	5.743	0.713143	0.32	0.22	0.24	6	6	Motifs|PWM|FOXP1|, Motifs|PWM|FOXP1|	0.854 C-reactive protein levels or total cholesterol levels (pleiotropy) // 0.558 Height	ABCG5 | DYNC2LI1 | LRPPRC | PLEKHH2 | PPM1B | ZFP36L2		sit	12.0156	12.0912	0.00519471		G	A	0.0736622	0.0736622	9755	0.997188	-0.0615407	0.0117686	6.76757	6.82118	0	2.76273	0.429672	-0.0709019	0.0130734
rs4148206	2	2p21	44069781	rs10186958	0.541423	FALSE	5	3.27181	0.513411	0	0.3702	0.989	-----?	ABCG8 (0 kb, intron/Intron/MODIFIER); ABCG5 (3.8 kb, near_gene/Upstream gene/MODIFIER); DYNC2LI1 (33 kb); LRPPRC (44 kb)	ABCG8:protein_coding(KNOWN); ABCG5:protein_coding(KNOWN); DYNC2LI1:protein_coding(KNOWN); LRPPRC:protein_coding(KNOWN)	ABCG8: ATP-binding cassette, sub-family G (WHITE), member 8 (0 kb)	-0.105436	0.307078	0.533	0.778347	0.54	0.52	0.54	4	4	Chromatin_Structure|DNase-seq|Hepg2|, Chromatin_Structure|DNase-seq|Huh7|, Chromatin_Structure|DNase-seq|Huh75|, Chromatin_Structure|FAIRE|Hepg2|, Protein_Binding|ChIP-seq|CEBPB|IMR90|, Protein_Binding|ChIP-seq|CEBPB|A549|, Protein_Binding|ChIP-seq|CEBPB|HepG2|, Protein_Binding|ChIP-seq|FOXA1|HepG2|, Protein_Binding|ChIP-seq|FOXA2|HepG2|, Protein_Binding|ChIP-seq|HDAC2|HepG2|, Protein_Binding|ChI…	0.732 Low density lipoprotein cholesterol levels	ABCG5 | CAMKMT | DYNC2LI1 | LOC100129726 | LRPPRC | PPM1B		brt	12.0127	12.1234	0.00575533		T	A	0.388967	0.388967	8790	0.993846	-0.0433291	0.0063361	11.1004	10.7339	0.0351821	3.1094	0.375064	-0.0434089	0.00701276
chr2:44025589:D	2	2p21	44025589	rs138958276	0.52566	FALSE	6	1.60733	0.900362	0	0.0678	0.99287	------	DYNC2LI1 (0 kb, intron/Intron/MODIFIER | nc-RNA/Non coding transcript/MODIFIER | near_gene/Downstream gene/MODIFIER | near_gene/Upstream gene/MODIFIER); ABCG5 (14 kb); RN7SKP66 (26 kb); PLEKHH2 (30 kb); ABCG8 (41 kb)	DYNC2LI1:protein_coding(KNOWN); ABCG5:protein_coding(KNOWN); RN7SKP66:misc_RNA(KNOWN); PLEKHH2:protein_coding(KNOWN); ABCG8:protein_coding(KNOWN)	DYNC2LI1: dynein, cytoplasmic 2, light intermediate chain 1 (0 kb)			8.311								0.885 C-reactive protein levels or total cholesterol levels (pleiotropy) // 0.526 Height	ABCG5 | DYNC2LI1 | LRPPRC | PLEKHH2 | ZFP36L2		sit	11.9751	12.0488	0.00517525		T	TAC	0.0758787	0.0758787	9755	0.994394	-0.0612085	0.0116134	6.86466	6.91938	0	2.3508	0.502859	-0.0690182	0.0128965
rs2288706	2	2p21	44016551	rs138958276	0.558384	FALSE	6	1.88115	0.865333	0	0.0666	0.994	------	DYNC2LI1 (0 kb, intron/NMD transcript/MODIFIER | intron/Intron/MODIFIER | nc-RNA/Non coding transcript/MODIFIER); RN7SKP66 (17 kb); PLEKHH2 (21 kb); ABCG5 (23 kb); ABCG8 (50 kb)	DYNC2LI1:protein_coding(KNOWN); RN7SKP66:misc_RNA(KNOWN); PLEKHH2:protein_coding(KNOWN); ABCG5:protein_coding(KNOWN); ABCG8:protein_coding(KNOWN)	DYNC2LI1: dynein, cytoplasmic 2, light intermediate chain 1 (0 kb)	0.143959	-0.155598	7.65	0.789011	0.19	0.2	0.07	6	6	Motifs|PWM|Gm397|, Motifs|PWM|Zscan4|	0.854 C-reactive protein levels or total cholesterol levels (pleiotropy) // 0.558 Height	ABCG5 | DYNC2LI1 | LRPPRC | PLEKHH2 | ZFP36L2		sit	11.9361	12.0109	0.00515811		G	A	0.0736203	0.0736203	9755	0.996325	-0.0612367	0.0117743	6.70128	6.75423	0	2.83241	0.418193	-0.070565	0.0130784
rs3792024	2	2p21	44015776	rs138958276	0.558384	FALSE	6	1.88253	0.865149	0	0.0666	0.994	------	DYNC2LI1 (0 kb, intron/NMD transcript/MODIFIER | intron/Intron/MODIFIER | nc-RNA/Non coding transcript/MODIFIER); RN7SKP66 (16 kb); PLEKHH2 (21 kb); ABCG5 (24 kb)	DYNC2LI1:protein_coding(KNOWN); RN7SKP66:misc_RNA(KNOWN); PLEKHH2:protein_coding(KNOWN); ABCG5:protein_coding(KNOWN)	DYNC2LI1: dynein, cytoplasmic 2, light intermediate chain 1 (0 kb)	-1.16119	-0.324965	0.01	0.794101	0.19	0.12	0.06	6	6	Motifs|PWM|Zfp187|	0.854 C-reactive protein levels or total cholesterol levels (pleiotropy) // 0.558 Height	ABCG5 | DYNC2LI1 | LRPPRC | PLEKHH2 | ZFP36L2		sit	11.9144	11.989	0.00514812		A	G	0.0736347	0.0736347	9755	0.997113	-0.0612367	0.0117743	6.70128	6.75423	0	2.83241	0.418193	-0.070558	0.0130784
rs3792013	2	2p21	44027948	rs138958276	0.568443	FALSE	6	1.76357	0.880795	0	0.0666	0.99465	------	DYNC2LI1 (0 kb, intron/Intron/MODIFIER | nc-RNA/Non coding transcript/MODIFIER | near_gene/Downstream gene/MODIFIER | near_gene/Upstream gene/MODIFIER); ABCG5 (12 kb); RN7SKP66 (28 kb); PLEKHH2 (33 kb); ABCG8 (38 kb)	DYNC2LI1:protein_coding(KNOWN); ABCG5:protein_coding(KNOWN); RN7SKP66:misc_RNA(KNOWN); PLEKHH2:protein_coding(KNOWN); ABCG8:protein_coding(KNOWN)	DYNC2LI1: dynein, cytoplasmic 2, light intermediate chain 1 (0 kb)	0.300282	-0.135704	9.279	0.662821	0.42	0.34	0.41	7	7		0.869 C-reactive protein levels or total cholesterol levels (pleiotropy) // 0.568 Height	ABCG5 | DYNC2LI1 | LRPPRC | PLEKHH2 | ZFP36L2		sit	11.8921	11.9645	0.00513694		A	G	0.0728967	0.0728967	9755	0.997324	-0.0613638	0.011829	6.67093	6.7229	0	2.63261	0.451801	-0.070798	0.0131222
rs10208317	2	2p21	44027391	rs138958276	0.548616	FALSE	6	1.66043	0.893847	0	0.0683	0.99357	------	DYNC2LI1 (0 kb, intron/Intron/MODIFIER | nc-RNA/Non coding transcript/MODIFIER | near_gene/Downstream gene/MODIFIER | near_gene/Upstream gene/MODIFIER); ABCG5 (12 kb); RN7SKP66 (28 kb); PLEKHH2 (32 kb); ABCG8 (39 kb)	DYNC2LI1:protein_coding(KNOWN); ABCG5:protein_coding(KNOWN); RN7SKP66:misc_RNA(KNOWN); PLEKHH2:protein_coding(KNOWN); ABCG8:protein_coding(KNOWN)	DYNC2LI1: dynein, cytoplasmic 2, light intermediate chain 1 (0 kb)	-0.26313	-0.211282	4.196	0.628975	0.28	0.13	0.34	5	5	Chromatin_Structure|DNase-seq|Hrce|	0.901 C-reactive protein levels or total cholesterol levels (pleiotropy) // 0.549 Height	ABCG5 | DYNC2LI1 | LRPPRC | PLEKHH2 | ZFP36L2		sit	11.8807	11.9549	0.00513253		A	C	0.0760809	0.0760809	9755	0.997426	-0.061201	0.0116022	6.87461	6.92993	0	2.48067	0.478794	-0.0685826	0.0128927
rs10166663	2	2p21	44025189	rs138958276	0.52566	FALSE	6	1.71027	0.887603	0	0.0678	0.986	------	DYNC2LI1 (0 kb, intron/Intron/MODIFIER | nc-RNA/Non coding transcript/MODIFIER | near_gene/Downstream gene/MODIFIER | near_gene/Upstream gene/MODIFIER); ABCG5 (14 kb); RN7SKP66 (26 kb); PLEKHH2 (30 kb); ABCG8 (41 kb)	DYNC2LI1:protein_coding(KNOWN); ABCG5:protein_coding(KNOWN); RN7SKP66:misc_RNA(KNOWN); PLEKHH2:protein_coding(KNOWN); ABCG8:protein_coding(KNOWN)	DYNC2LI1: dynein, cytoplasmic 2, light intermediate chain 1 (0 kb)	-0.957247	-0.302587	0.56	0.367049	0.17	0.13	0.05	6	6	Motifs|PWM|THRA|, Motifs|PWM|THRA|, Motifs|PWM|RARG|, Motifs|PWM|RARG|, Motifs|PWM|RARG|, Motifs|PWM|RARA|, Motifs|PWM|NR2F6|, Motifs|PWM|NR2F6|, Motifs|PWM|NR2F1|, Motifs|PWM|RARA|	0.885 C-reactive protein levels or total cholesterol levels (pleiotropy) // 0.526 Height	ABCG5 | DYNC2LI1 | LRPPRC | PLEKHH2 | ZFP36L2		sit	11.8759	11.948	0.00512921		G	T	0.075577	0.075577	9755	0.990865	-0.0603338	0.011614	6.68735	6.74029	0	2.53246	0.469453	-0.0680638	0.0128971
rs10177797	2	2p21	44025183	rs138958276	0.52566	FALSE	6	1.71026	0.887604	0	0.0678	0.986	------	DYNC2LI1 (0 kb, intron/Intron/MODIFIER | nc-RNA/Non coding transcript/MODIFIER | near_gene/Downstream gene/MODIFIER | near_gene/Upstream gene/MODIFIER); ABCG5 (14 kb); RN7SKP66 (26 kb); PLEKHH2 (30 kb); ABCG8 (41 kb)	DYNC2LI1:protein_coding(KNOWN); ABCG5:protein_coding(KNOWN); RN7SKP66:misc_RNA(KNOWN); PLEKHH2:protein_coding(KNOWN); ABCG8:protein_coding(KNOWN)	DYNC2LI1: dynein, cytoplasmic 2, light intermediate chain 1 (0 kb)	-0.849557	-0.289887	0.134	0.384568	0.14	0.09	0.04	6	6	Motifs|PWM|THRA|, Motifs|PWM|THRA|, Motifs|PWM|TFE|	0.885 C-reactive protein levels or total cholesterol levels (pleiotropy) // 0.526 Height	ABCG5 | DYNC2LI1 | LRPPRC | PLEKHH2 | ZFP36L2		sit	11.8758	11.9479	0.0051292		G	A	0.075577	0.075577	9755	0.990862	-0.0603338	0.011614	6.68735	6.74029	0	2.53246	0.469453	-0.0680638	0.0128971
rs185167901	2	2p21	44025188	rs138958276	0.52566	FALSE	6	1.7075	0.887954	0	0.0678	0.986	------	DYNC2LI1 (0 kb, intron/Intron/MODIFIER | nc-RNA/Non coding transcript/MODIFIER | near_gene/Downstream gene/MODIFIER | near_gene/Upstream gene/MODIFIER); ABCG5 (14 kb); RN7SKP66 (26 kb); PLEKHH2 (30 kb); ABCG8 (41 kb)	DYNC2LI1:protein_coding(KNOWN); ABCG5:protein_coding(KNOWN); RN7SKP66:misc_RNA(KNOWN); PLEKHH2:protein_coding(KNOWN); ABCG8:protein_coding(KNOWN)	DYNC2LI1: dynein, cytoplasmic 2, light intermediate chain 1 (0 kb)	-0.463667	-0.238759	0.911	0.310539	0.2	0.1	0.15	6	6		0.885 C-reactive protein levels or total cholesterol levels (pleiotropy) // 0.526 Height	ABCG5 | DYNC2LI1 | LRPPRC | PLEKHH2 | ZFP36L2		sit	11.8685	11.9406	0.0051258		T	C	0.075577	0.075577	9755	0.990865	-0.0603525	0.011614	6.69117	6.74408	0	2.52615	0.470584	-0.0680888	0.0128971
rs7370253	2	2p21	44024568	rs138958276	0.568443	FALSE	6	1.77111	0.879822	0	0.0666	0.99537	------	DYNC2LI1 (0 kb, intron/Intron/MODIFIER | nc-RNA/Non coding transcript/MODIFIER | near_gene/Downstream gene/MODIFIER | near_gene/Upstream gene/MODIFIER); ABCG5 (15 kb); RN7SKP66 (25 kb); PLEKHH2 (29 kb); ABCG8 (42 kb)	DYNC2LI1:protein_coding(KNOWN); ABCG5:protein_coding(KNOWN); RN7SKP66:misc_RNA(KNOWN); PLEKHH2:protein_coding(KNOWN); ABCG8:protein_coding(KNOWN)	DYNC2LI1: dynein, cytoplasmic 2, light intermediate chain 1 (0 kb)	-0.217891	-0.202781	0.411	0.444522	0.22	0.15	0.1	6	6	Motifs|PWM|CDPCR3|	0.869 C-reactive protein levels or total cholesterol levels (pleiotropy) // 0.568 Height	ABCG5 | DYNC2LI1 | LRPPRC | PLEKHH2 | PPM1B | ZFP36L2		sit	11.851	11.9233	0.00511818		T	G	0.0728712	0.0728712	9755	0.997303	-0.0613459	0.011829	6.66737	6.71933	0	2.63212	0.451886	-0.0707728	0.0131222
rs9309108	2	2p21	44026720	rs138958276	0.568443	FALSE	6	1.81235	0.874452	0	0.0666	0.99374	------	DYNC2LI1 (0 kb, intron/Intron/MODIFIER | nc-RNA/Non coding transcript/MODIFIER | near_gene/Downstream gene/MODIFIER | near_gene/Upstream gene/MODIFIER); ABCG5 (13 kb); RN7SKP66 (27 kb); PLEKHH2 (32 kb); ABCG8 (39 kb)	DYNC2LI1:protein_coding(KNOWN); ABCG5:protein_coding(KNOWN); RN7SKP66:misc_RNA(KNOWN); PLEKHH2:protein_coding(KNOWN); ABCG8:protein_coding(KNOWN)	DYNC2LI1: dynein, cytoplasmic 2, light intermediate chain 1 (0 kb)	0.487338	-0.0878862	8.321	0.62132	0.38	0.21	0.19	6	6	Motifs|PWM|SOX9|, Motifs|PWM|SRY|, Motifs|PWM|Sox11|, Motifs|PWM|Sox17|, Motifs|PWM|Sox18|, Motifs|PWM|Sox4|, Motifs|PWM|Sox7|, Chromatin_Structure|FAIRE|A549|	0.869 C-reactive protein levels or total cholesterol levels (pleiotropy) // 0.568 Height	ABCG5 | DYNC2LI1 | LRPPRC | PLEKHH2 | ZFP36L2		sit	11.8319	11.9035	0.00510917		A	G	0.0730003	0.0730003	9755	0.996817	-0.0609877	0.0118237	6.60243	6.65375	0	2.71094	0.438371	-0.0702932	0.0131179
rs9284744	2	2p21	44015597	rs138958276	0.539128	FALSE	6	1.78337	0.878234	0	0.0683	0.993	------	DYNC2LI1 (0 kb, intron/NMD transcript/MODIFIER | intron/Intron/MODIFIER | nc-RNA/Non coding transcript/MODIFIER); RN7SKP66 (16 kb); PLEKHH2 (20 kb); ABCG5 (24 kb)	DYNC2LI1:protein_coding(KNOWN); RN7SKP66:misc_RNA(KNOWN); PLEKHH2:protein_coding(KNOWN); ABCG5:protein_coding(KNOWN)	DYNC2LI1: dynein, cytoplasmic 2, light intermediate chain 1 (0 kb)	-0.259646	-0.214473	3.021	0.535634	0.24	0.25	0.11	7	7		0.886 C-reactive protein levels or total cholesterol levels (pleiotropy) // 0.539 Height	ABCG5 | DYNC2LI1 | LRPPRC | PLEKHH2 | PPM1B | ZFP36L2		sit	11.8228	11.8982	0.00510666		A	G	0.0768764	0.0768764	9755	0.995266	-0.060802	0.0115487	6.85021	6.90582	0	2.51123	0.473264	-0.0682935	0.0128207
rs9284743	2	2p21	44015550	rs138958276	0.539128	FALSE	6	1.7834	0.87823	0	0.0683	0.993	------	DYNC2LI1 (0 kb, intron/NMD transcript/MODIFIER | intron/Intron/MODIFIER | nc-RNA/Non coding transcript/MODIFIER); RN7SKP66 (16 kb); PLEKHH2 (20 kb); ABCG5 (24 kb)	DYNC2LI1:protein_coding(KNOWN); RN7SKP66:misc_RNA(KNOWN); PLEKHH2:protein_coding(KNOWN); ABCG5:protein_coding(KNOWN)	DYNC2LI1: dynein, cytoplasmic 2, light intermediate chain 1 (0 kb)	0.647017	-0.0592397	7.949	0.651596	0.34	0.3	0.22	6;7	7	6:Motifs|PWM|Srf|, Motifs|PWM|Elf3|, Motifs|PWM|Mtf1|;7:NA	0.886 C-reactive protein levels or total cholesterol levels (pleiotropy) // 0.539 Height	ABCG5 | DYNC2LI1 | LRPPRC | PLEKHH2 | PPM1B | ZFP36L2		sit	11.8227	11.8981	0.00510663		T	G	0.0768771	0.0768771	9755	0.99503	-0.0608189	0.0115487	6.85365	6.9093	0	2.51826	0.472	-0.0682935	0.0128207
rs2288705	2	2p21	44016602	rs138958276	0.539128	FALSE	6	1.77617	0.879167	0	0.0683	0.993	------	DYNC2LI1 (0 kb, intron/NMD transcript/MODIFIER | intron/Intron/MODIFIER | nc-RNA/Non coding transcript/MODIFIER); RN7SKP66 (17 kb); PLEKHH2 (21 kb); ABCG5 (23 kb); ABCG8 (50 kb)	DYNC2LI1:protein_coding(KNOWN); RN7SKP66:misc_RNA(KNOWN); PLEKHH2:protein_coding(KNOWN); ABCG5:protein_coding(KNOWN); ABCG8:protein_coding(KNOWN)	DYNC2LI1: dynein, cytoplasmic 2, light intermediate chain 1 (0 kb)	-0.0766266	-0.183716	2.836	0.496648	0.18	0.21	0.15	7	7		0.886 C-reactive protein levels or total cholesterol levels (pleiotropy) // 0.539 Height	ABCG5 | DYNC2LI1 | LRPPRC | PLEKHH2 | PPM1B | ZFP36L2		sit	11.8206	11.896	0.00510564		A	G	0.0768571	0.0768571	9755	0.995729	-0.060802	0.0115487	6.85021	6.90582	0	2.51123	0.473264	-0.0682935	0.0128207
rs3828296	2	2p21	44029655	rs138958276	0.592095	FALSE	6	1.74648	0.882993	0	0.0666	0.9957	------	DYNC2LI1 (0 kb, intron/Intron/MODIFIER | nc-RNA/Non coding transcript/MODIFIER | near_gene/Downstream gene/MODIFIER); ABCG5 (10 kb); RN7SKP66 (30 kb); PLEKHH2 (35 kb); ABCG8 (36 kb)	DYNC2LI1:protein_coding(KNOWN); ABCG5:protein_coding(KNOWN); RN7SKP66:misc_RNA(KNOWN); PLEKHH2:protein_coding(KNOWN); ABCG8:protein_coding(KNOWN)	DYNC2LI1: dynein, cytoplasmic 2, light intermediate chain 1 (0 kb)	-0.209791	-0.20248	1.218	0.354019	0.16	0.08	0.12	7	7		0.885 C-reactive protein levels or total cholesterol levels (pleiotropy) // 0.592 Height	ABCG5 | DYNC2LI1 | LRPPRC | PLEKHH2 | PPM1B | ZFP36L2		sit	11.8154	11.8885	0.00510242		A	G	0.0732787	0.0732787	9755	0.998535	-0.0612352	0.0118099	6.66426	6.7169	0	2.55212	0.465945	-0.0709507	0.0130997
rs28483979	2	2p21	44019626	rs138958276	0.568443	FALSE	6	1.76248	0.880936	0	0.0666	0.99418	------	DYNC2LI1 (0 kb, intron/NMD transcript/MODIFIER | intron/Intron/MODIFIER | nc-RNA/Non coding transcript/MODIFIER | near_gene/Downstream gene/MODIFIER); ABCG5 (20 kb); RN7SKP66 (20 kb); PLEKHH2 (24 kb); ABCG8 (46 kb)	DYNC2LI1:protein_coding(KNOWN); ABCG5:protein_coding(KNOWN); RN7SKP66:misc_RNA(KNOWN); PLEKHH2:protein_coding(KNOWN); ABCG8:protein_coding(KNOWN)	DYNC2LI1: dynein, cytoplasmic 2, light intermediate chain 1 (0 kb)	-0.0921086	-0.190153	1.992	0.475801	0.21	0.26	0.11	5	5	Motifs|PWM|aMEF-2|, Motifs|PWM|MEF-2|, Motifs|PWM|MEF-2|, Chromatin_Structure|DNase-seq|Colo829|, Chromatin_Structure|FAIRE|Gm19239|, Chromatin_Structure|FAIRE|Medullo|	0.869 C-reactive protein levels or total cholesterol levels (pleiotropy) // 0.568 Height	ABCG5 | DYNC2LI1 | LRPPRC | PLEKHH2 | ZFP36L2		sit	11.8135	11.8857	0.00510102		G	C	0.0728904	0.0728904	9755	0.996948	-0.0613279	0.011829	6.6638	6.71576	0	2.63165	0.451967	-0.0707475	0.0131222
rs2519093	9	9q34.2	136141870	rs2519093	1	TRUE	6	1.66238	0.893605	0	0.192	0.925	++++++	ABO (0 kb, intron/Intron/MODIFIER | nc-RNA/Non coding transcript/MODIFIER); LCN1P1 (38 kb); LCN1P2 (43 kb); SURF6 (56 kb)	ABO:processed_transcript(KNOWN); LCN1P1:pseudogene(KNOWN); LCN1P2:pseudogene(KNOWN); SURF6:protein_coding(KNOWN)	ABO: ABO blood group (transferase A, alpha 1-3-N-acetylgalactosaminyltransferase; transferase B, alpha 1-3-galactosyltransferase) (0 kb)	-0.11635	-0.17692	6.851	0.699428	0.13	0.05	0.04	7	7		1 Venous thromboembolism // 1 Low density lipoprotein cholesterol levels // 1 Allergy // 1 Coronary artery disease // 1 Total cholesterol levels // 1 Blood protein levels // 1 Red blood cell count // 1 Hemoglobin // 1 Hematocrit // 1 Serum alkaline phosphatase levels // 1 LDL cholesterol levels x long total sleep time interaction (2df test) // 1 LDL cholesterol levels x short total sleep time int…	ABO | ADAMTS13 | C9orf7 | CACFD1 | EEF1A1P5 | GBGT1 | MED22 | OBP2B | RALGDS | REXO4 | RPL7A | SLC2A6 | SURF1 | SURF4 | SURF6 | unnamed | VAV2	H19 | SCRN1	cat	11.7996	11.9146	0.00508596		T	C	0.215266	0.215266	9758	0.988215	0.029959	0.00760594	4.08307	4.11752	0	1.18397	0.75685	0.0294401	0.0084132
rs4148208	2	2p21	44070394	rs10186958	0.530354	FALSE	5	2.01213	0.733527	0	0.3683	0.984	-----?	ABCG8 (0 kb, intron/Intron/MODIFIER); ABCG5 (4.4 kb, near_gene/Upstream gene/MODIFIER); DYNC2LI1 (33 kb); LRPPRC (43 kb); RNU6-1048P (49 kb)	ABCG8:protein_coding(KNOWN); ABCG5:protein_coding(KNOWN); DYNC2LI1:protein_coding(KNOWN); LRPPRC:protein_coding(KNOWN); RNU6-1048P:snRNA(KNOWN)	ABCG8: ATP-binding cassette, sub-family G (WHITE), member 8 (0 kb)	-0.640614	-0.237136	0.274	0.348501	0.24	0.42	0.54	6	6	Motifs|PWM|Nkx2-2|, Motifs|PWM|FOXJ2|	0.719 Low density lipoprotein cholesterol levels	ABCG5 | CAMKMT | DYNC2LI1 | LOC100129726 | LRPPRC | PPM1B		brt	11.7929	11.8976	0.00564204		G	A	0.389712	0.389712	8790	0.993281	-0.0431297	0.006354	10.948	11.0317	0	1.77312	0.620801	-0.0423009	0.00705548
rs13432783	2	2p21	44028180	rs138958276	0.568443	FALSE	6	1.85165	0.869268	0	0.0666	0.98674	------	DYNC2LI1 (0 kb, intron/Intron/MODIFIER | near_gene/Upstream gene/MODIFIER | near_gene/Downstream gene/MODIFIER); ABCG5 (11 kb); RN7SKP66 (29 kb); PLEKHH2 (33 kb); ABCG8 (38 kb)	DYNC2LI1:protein_coding(KNOWN); ABCG5:protein_coding(KNOWN); RN7SKP66:misc_RNA(KNOWN); PLEKHH2:protein_coding(KNOWN); ABCG8:protein_coding(KNOWN)	DYNC2LI1: dynein, cytoplasmic 2, light intermediate chain 1 (0 kb)	0.637122	-0.0768288	12.38	0.7448	0.32	0.25	0.42	7	7		0.869 C-reactive protein levels or total cholesterol levels (pleiotropy) // 0.568 Height	ABCG5 | DYNC2LI1 | LRPPRC | PLEKHH2 | PPM1B | ZFP36L2		sit	11.7842	11.8552	0.00508708		T	C	0.0731047	0.0731047	9755	0.995294	-0.0607329	0.0118127	6.56365	6.61459	0	2.75486	0.430985	-0.0699662	0.0131086
rs10199777	2	2p21	44019930	rs138958276	0.548616	FALSE	6	1.62826	0.897811	0	0.0684	0.99	------	DYNC2LI1 (0 kb, 3'utr/3 prime UTR/MODIFIER | intron/NMD transcript/MODIFIER | intron/Intron/MODIFIER | nc-RNA/Non coding transcript/MODIFIER | near_gene/Downstream gene/MODIFIER); ABCG5 (20 kb); RN7SKP66 (20 kb); PLEKHH2 (25 kb); ABCG8 (46 kb)	DYNC2LI1:protein_coding(KNOWN); ABCG5:protein_coding(KNOWN); RN7SKP66:misc_RNA(KNOWN); PLEKHH2:protein_coding(KNOWN); ABCG8:protein_coding(KNOWN)	DYNC2LI1: dynein, cytoplasmic 2, light intermediate chain 1 (0 kb)	-0.355643	0.231118	0.284	0.484358	0.36	0.38	0.53	5	5	Chromatin_Structure|DNase-seq|Colo829|, Chromatin_Structure|FAIRE|Gm19239|, Chromatin_Structure|DNase-seq|Mel2183|, Chromatin_Structure|FAIRE|Gm18507|, Chromatin_Structure|DNase-seq|Wi38|, Chromatin_Structure|DNase-seq|Melano|, Chromatin_Structure|FAIRE|K562|Nabut, Chromatin_Structure|DNase-seq|Rpmi7951|, Chromatin_Structure|DNase-seq|Hvmf|, Chromatin_Structure|DNase-seq|Hrgec|, Chromatin_Structu…	0.901 C-reactive protein levels or total cholesterol levels (pleiotropy) // 0.549 Height	ABCG5 | DYNC2LI1 | LRPPRC | PLEKHH2 | ZFP36L2		sit	11.775	11.8474	0.00508348		T	C	0.0761688	0.0761688	9755	0.994286	-0.0604866	0.0115888	6.74428	6.79797	0	2.30239	0.512063	-0.0681743	0.0128709
rs13382491	2	2p21	44019612	rs138958276	0.568443	FALSE	6	1.80739	0.875103	0	0.0666	0.99537	------	DYNC2LI1 (0 kb, intron/NMD transcript/MODIFIER | intron/Intron/MODIFIER | nc-RNA/Non coding transcript/MODIFIER | near_gene/Downstream gene/MODIFIER); ABCG5 (20 kb); RN7SKP66 (20 kb); PLEKHH2 (24 kb); ABCG8 (46 kb)	DYNC2LI1:protein_coding(KNOWN); ABCG5:protein_coding(KNOWN); RN7SKP66:misc_RNA(KNOWN); PLEKHH2:protein_coding(KNOWN); ABCG8:protein_coding(KNOWN)	DYNC2LI1: dynein, cytoplasmic 2, light intermediate chain 1 (0 kb)	0.348222	-0.114973	10.03	0.749068	0.22	0.26	0.14	5	5	Motifs|PWM|YY1|, Motifs|PWM|MEF-2|, Motifs|PWM|aMEF-2|, Motifs|PWM|MEF-2|, Motifs|PWM|MEF-2|, Chromatin_Structure|DNase-seq|Colo829|, Chromatin_Structure|FAIRE|Gm19239|	0.869 C-reactive protein levels or total cholesterol levels (pleiotropy) // 0.568 Height	ABCG5 | DYNC2LI1 | LRPPRC | PLEKHH2 | ZFP36L2		sit	11.7585	11.8301	0.00507573		A	T	0.0729476	0.0729476	9755	0.997303	-0.0609697	0.0118237	6.59888	6.6502	0	2.71038	0.438467	-0.070268	0.0131179
rs13420319	2	2p21	44019799	rs138958276	0.548616	FALSE	6	1.64134	0.896206	0	0.0683	0.99447	------	DYNC2LI1 (0 kb, intron/NMD transcript/MODIFIER | intron/Intron/MODIFIER | nc-RNA/Non coding transcript/MODIFIER | near_gene/Downstream gene/MODIFIER); ABCG5 (20 kb); RN7SKP66 (20 kb); PLEKHH2 (25 kb); ABCG8 (46 kb)	DYNC2LI1:protein_coding(KNOWN); ABCG5:protein_coding(KNOWN); RN7SKP66:misc_RNA(KNOWN); PLEKHH2:protein_coding(KNOWN); ABCG8:protein_coding(KNOWN)	DYNC2LI1: dynein, cytoplasmic 2, light intermediate chain 1 (0 kb)	-0.393265	0.213826	1.269	0.227517	0.16	0.2	0.11	5	5	Chromatin_Structure|DNase-seq|Colo829|, Chromatin_Structure|FAIRE|Gm19239|, Chromatin_Structure|DNase-seq|Mel2183|	0.901 C-reactive protein levels or total cholesterol levels (pleiotropy) // 0.549 Height	ABCG5 | DYNC2LI1 | LRPPRC | PLEKHH2 | ZFP36L2		sit	11.7333	11.8056	0.00506442		A	G	0.0760221	0.0760221	9755	0.996892	-0.0605584	0.0115888	6.75857	6.81263	0	2.37638	0.498048	-0.0680734	0.0128709
rs3792026	2	2p21	44004860	rs138958276	0.558384	FALSE	6	1.95121	0.855854	0	0.0664	0.987	------	DYNC2LI1 (0 kb, intron/NMD transcript/MODIFIER | intron/Intron/MODIFIER | nc-RNA/Non coding transcript/MODIFIER); RN7SKP66 (5.4 kb); PLEKHH2 (9.7 kb); ABCG5 (35 kb)	DYNC2LI1:protein_coding(KNOWN); RN7SKP66:misc_RNA(KNOWN); PLEKHH2:protein_coding(KNOWN); ABCG5:protein_coding(KNOWN)	DYNC2LI1: dynein, cytoplasmic 2, light intermediate chain 1 (0 kb)	-0.491694	-0.228005	0.525	0.663948	0.43	0.16	0.16	5	5	Motifs|PWM|ATF|, Chromatin_Structure|DNase-seq|Th2|, Chromatin_Structure|DNase-seq|Th2wb54553204|	0.854 C-reactive protein levels or total cholesterol levels (pleiotropy) // 0.558 Height	ABCG5 | DYNC2LI1 | LRPPRC | PLEKHH2 | PPM1B | ZFP36L2		sit	11.7152	11.7911	0.00505806		A	G	0.0737966	0.0737966	9755	0.994809	-0.061295	0.0118057	6.67917	6.73318	0	2.93282	0.402099	-0.0708701	0.0130912
rs7370234	2	2p21	44024548	rs138958276	0.548616	FALSE	6	1.67428	0.892124	0	0.0686	0.987	------	DYNC2LI1 (0 kb, intron/Intron/MODIFIER | nc-RNA/Non coding transcript/MODIFIER | near_gene/Downstream gene/MODIFIER | near_gene/Upstream gene/MODIFIER); ABCG5 (15 kb); RN7SKP66 (25 kb); PLEKHH2 (29 kb); ABCG8 (42 kb)	DYNC2LI1:protein_coding(KNOWN); ABCG5:protein_coding(KNOWN); RN7SKP66:misc_RNA(KNOWN); PLEKHH2:protein_coding(KNOWN); ABCG8:protein_coding(KNOWN)	DYNC2LI1: dynein, cytoplasmic 2, light intermediate chain 1 (0 kb)	0.253803	-0.127135	6.663	0.630956	0.43	0.22	0.2	6	6	Motifs|PWM|GR|	0.901 C-reactive protein levels or total cholesterol levels (pleiotropy) // 0.549 Height	ABCG5 | DYNC2LI1 | LRPPRC | PLEKHH2 | PPM1B | ZFP36L2		sit	11.7119	11.7836	0.00505444		T	C	0.0764304	0.0764304	9755	0.990744	-0.0602839	0.0115942	6.69758	6.75101	0	2.44174	0.485912	-0.067817	0.0128756
rs4148193	2	2p21	44042317	rs138958276	0.57188	FALSE	6	1.52147	0.910579	0	0.0685	0.971	------	ABCG5 (0 kb, intron/NMD transcript/MODIFIER | intron/Intron/MODIFIER); DYNC2LI1 (5.2 kb); ABCG8 (24 kb); RN7SKP66 (43 kb); PLEKHH2 (47 kb)	ABCG5:protein_coding(KNOWN); DYNC2LI1:protein_coding(KNOWN); ABCG8:protein_coding(KNOWN); RN7SKP66:misc_RNA(KNOWN); PLEKHH2:protein_coding(KNOWN)	ABCG5: ATP-binding cassette, sub-family G (WHITE), member 5 (0 kb)	0.0425101	-0.142419	5.902	0.581455	0.16	0.12	0.1	6	6	Motifs|PWM|FOXD3|, Motifs|PWM|Foxd3|	0.918 C-reactive protein levels or total cholesterol levels (pleiotropy) // 0.572 Height	ABCG5 | DYNC2LI1 | LRPPRC | PLEKHH2 | PPM1B | ZFP36L2		sit	11.6957	11.768	0.00504745		G	A	0.0767269	0.0767269	9755	0.982536	-0.0608351	0.0115995	6.80258	6.85764	0	2.45119	0.484177	-0.0677039	0.0128769
rs72796704	2	2p21	44031297	rs138958276	0.544482	FALSE	6	1.7028	0.888547	0	0.0551	0.976268	------	DYNC2LI1 (0 kb, intron/Intron/MODIFIER | nc-RNA/Non coding transcript/MODIFIER | near_gene/Downstream gene/MODIFIER); ABCG5 (8.3 kb); RN7SKP66 (32 kb); ABCG8 (35 kb); PLEKHH2 (36 kb)	DYNC2LI1:protein_coding(KNOWN); ABCG5:protein_coding(KNOWN); RN7SKP66:misc_RNA(KNOWN); ABCG8:protein_coding(KNOWN); PLEKHH2:protein_coding(KNOWN)	DYNC2LI1: dynein, cytoplasmic 2, light intermediate chain 1 (0 kb)	-0.294621	-0.218389	1.836	0.23919	0.17	0.07	0.05	7	7		0.884 C-reactive protein levels or total cholesterol levels (pleiotropy) // 0.544 Height	ABCG5 | DYNC2LI1 | LRPPRC | PLEKHH2 | ZFP36L2		sit	11.6219	11.6949	0.00501353		A	G	0.0746184	0.0746184	9755	0.984287	-0.0613503	0.0116664	6.83591	6.89146	0	2.62252	0.453555	-0.0689563	0.0129805
chr2:44069918:I	2	2p21	44069918	rs10186958	0.532365	FALSE	5	2.73698	0.602759	0	0.3669	0.984	-----?	ABCG8 (0 kb, intron/Intron/MODIFIER); ABCG5 (3.9 kb, near_gene/Upstream gene/MODIFIER); DYNC2LI1 (33 kb); LRPPRC (44 kb); RNU6-1048P (50 kb)	ABCG8:protein_coding(KNOWN); ABCG5:protein_coding(KNOWN); DYNC2LI1:protein_coding(KNOWN); LRPPRC:protein_coding(KNOWN); RNU6-1048P:snRNA(KNOWN)	ABCG8: ATP-binding cassette, sub-family G (WHITE), member 8 (0 kb)			0.223					3a	3		0.725 Low density lipoprotein cholesterol levels	ABCG5 | CAMKMT | DYNC2LI1 | LOC100129726 | LRPPRC | PPM1B		brt	11.5621	11.6644	0.00552477		AT	A	0.387505	0.387505	8790	0.991584	-0.0426549	0.00636442	10.6923	10.7731	0	2.48572	0.477877	-0.0423434	0.00706903
chr9:136149709:D	9	9q34.2	136149709	rs2519093	0.919182	FALSE	6	2.11318	0.833273	0	0.1837	0.926	++++++	ABO (0 kb); LCN1P2 (35 kb); LCN1P1 (46 kb); SURF6 (48 kb)	ABO:processed_transcript(KNOWN); LCN1P2:pseudogene(KNOWN); LCN1P1:pseudogene(KNOWN); SURF6:protein_coding(KNOWN)	ABO: ABO blood group (transferase A, alpha 1-3-N-acetylgalactosaminyltransferase; transferase B, alpha 1-3-galactosyltransferase) (0 kb)			1.855								0.928 Soluble ICAM-1 // 0.928 Lipid traits // 0.928 Blood protein levels // 0.928 Low density lipoprotein cholesterol levels // 0.928 Diastolic blood pressure // 0.928 Pulse pressure // 0.928 Cholesterol, total // 0.928 Total cholesterol levels // 0.928 Coronary artery disease // 0.928 Coronary artery disease (myocardial infarction, percutaneous transluminal coronary angioplasty, coronary artery …	ABO | ADAMTS13 | C9orf7 | CACFD1 | EEF1A1P5 | GBGT1 | MED22 | OBP2B | RALGDS | REXO4 | RPL7A | SLC2A6 | SURF1 | SURF4 | SURF6 | VAV2	H19 | SCRN1	cat	11.5563	11.669	0.00497462		A	AC	0.211611	0.211611	9758	0.979948	0.0306832	0.00769014	4.17552	4.21141	0	1.62512	0.653708	0.0300214	0.00852314
rs10190234	2	2p21	44011320	rs138958276	0.558384	FALSE	6	2.44969	0.784053	0	0.0666	0.962	------	DYNC2LI1 (0 kb, intron/NMD transcript/MODIFIER | intron/Intron/MODIFIER | nc-RNA/Non coding transcript/MODIFIER); RN7SKP66 (12 kb); PLEKHH2 (16 kb); ABCG5 (28 kb)	DYNC2LI1:protein_coding(KNOWN); RN7SKP66:misc_RNA(KNOWN); PLEKHH2:protein_coding(KNOWN); ABCG5:protein_coding(KNOWN)	DYNC2LI1: dynein, cytoplasmic 2, light intermediate chain 1 (0 kb)	-0.160385	-0.190808	1.953	0.37215	0.3	0.16	0.13	7	7		0.885 C-reactive protein levels or total cholesterol levels (pleiotropy) // 0.558 Height	ABCG5 | DYNC2LI1 | LRPPRC | PLEKHH2 | ZFP36L2		sit	11.5472	11.6262	0.00498316		T	C	0.0770769	0.0770769	9755	0.98816	-0.0643169	0.0117144	7.39462	7.45433	0	2.05288	0.561505	-0.0718286	0.0130247
rs10846744	12	12q24.31	125312425	rs10846744	1	TRUE	6	15.4152	0.00872795	0.675645	0.1466	0.8838	+++-++	SCARB1 (0 kb, intron/Intron/MODIFIER | nc-RNA/Non coding transcript/MODIFIER); RNU6-927P (74 kb); UBC (84 kb); MIR5188 (88 kb)	SCARB1:protein_coding(KNOWN); RNU6-927P:snRNA(KNOWN); UBC:protein_coding(KNOWN); MIR5188:miRNA(KNOWN)	SCARB1: scavenger receptor class B, member 1 (0 kb)	0.0227391	1.18861	1.591	0.485921	0.45	0.29	0.29	4	4	Chromatin_Structure|DNase-seq|T47d|, Chromatin_Structure|DNase-seq|T47d|Est10nm30m, Chromatin_Structure|DNase-seq|Gm12878|, Chromatin_Structure|DNase-seq|Mcf7|, Chromatin_Structure|DNase-seq|Lncap|, Chromatin_Structure|DNase-seq|Mcf7|Ctcfshrna, Chromatin_Structure|DNase-seq|Lncap|Andro, Chromatin_Structure|DNase-seq|Gm19238|, Chromatin_Structure|DNase-seq|Gm19240|, Chromatin_Structure|DNase-seq|G…	1 Lipoprotein-associated phospholipase A2 activity and mass // 0.971 Coronary artery disease // 0.962 High density lipoprotein cholesterol levels // 0.962 Low density lipoprotein cholesterol levels // 0.962 Total cholesterol levels // 0.943 Vitamin E levels // 0.943 Lipoprotein phospholipase A2 activity in cardiovascular disease // 0.943 Coronary artery disease (myocardial infarction, percutaneou…	RP11-380L11.4 | SCARB1 | UBC	KCND1	sit	11.5367	3.54335	0.00495906		C	G	0.170515	0.170515	9755	0.934185	0.0350715	0.00834174	4.58957	1.64887	0.618811	7.87012	0.0487736	0.0423099	0.0092962
rs4148210	2	2p21	44071639	rs10186958	0.541423	FALSE	5	2.49292	0.645904	0	0.3699	0.981	-----?	ABCG8 (0 kb, intron/Splice region/LOW | intron/Intron/MODIFIER); ABCG5 (5.6 kb); DYNC2LI1 (34 kb); LRPPRC (42 kb); RNU6-1048P (48 kb)	ABCG8:protein_coding(KNOWN); ABCG5:protein_coding(KNOWN); DYNC2LI1:protein_coding(KNOWN); LRPPRC:protein_coding(KNOWN); RNU6-1048P:snRNA(KNOWN)	ABCG8: ATP-binding cassette, sub-family G (WHITE), member 8 (0 kb)	0.996213	-0.0184176	13.81	0.694306	0.27	0.37	0.32	7	7		0.732 Low density lipoprotein cholesterol levels	ABCG5 | CAMKMT | DYNC2LI1 | LOC100129726 | LRPPRC | PPM1B		brt	11.5162	11.617	0.00550086		T	C	0.390038	0.390038	8790	0.992897	-0.0424539	0.00636016	10.6124	10.692	0	2.25016	0.522137	-0.0423278	0.00706015
rs4148213	2	2p21	44071852	rs10186958	0.541423	FALSE	5	2.49216	0.64604	0	0.37	0.981	-----?	ABCG8 (0 kb, intron/Intron/MODIFIER); ABCG5 (5.8 kb); DYNC2LI1 (35 kb); LRPPRC (42 kb); RNU6-1048P (48 kb)	ABCG8:protein_coding(KNOWN); ABCG5:protein_coding(KNOWN); DYNC2LI1:protein_coding(KNOWN); LRPPRC:protein_coding(KNOWN); RNU6-1048P:snRNA(KNOWN)	ABCG8: ATP-binding cassette, sub-family G (WHITE), member 8 (0 kb)	-0.415296	-0.233392	0.31	0.654124	0.14	0.18	0.22	5	5	Chromatin_Structure|DNase-seq|Hepatocytes|, Chromatin_Structure|DNase-seq|8988t|	0.732 Low density lipoprotein cholesterol levels	ABCG5 | CAMKMT | DYNC2LI1 | LOC100129726 | LRPPRC | PPM1B		brt	11.5144	11.6152	0.00549994		C	G	0.390094	0.390094	8790	0.992348	-0.0424825	0.00636016	10.6258	10.7054	0	2.26765	0.518747	-0.0423094	0.00706015
rs4953022	2	2p21	44072145	rs10186958	0.541423	FALSE	5	2.50745	0.643302	0	0.3694	0.978	-----?	ABCG8 (0 kb, intron/Intron/MODIFIER); ABCG5 (6.1 kb); DYNC2LI1 (35 kb); LRPPRC (42 kb); RNU6-1048P (48 kb)	ABCG8:protein_coding(KNOWN); ABCG5:protein_coding(KNOWN); DYNC2LI1:protein_coding(KNOWN); LRPPRC:protein_coding(KNOWN); RNU6-1048P:snRNA(KNOWN)	ABCG8: ATP-binding cassette, sub-family G (WHITE), member 8 (0 kb)	-0.0165373	-0.189538	3.454	0.732127	0.15	0.19	0.15	6	6	Motifs|PWM|CDP|, Motifs|PWM|Cutl1|	0.732 Low density lipoprotein cholesterol levels	ABCG5 | CAMKMT | DYNC2LI1 | LOC100129726 | LRPPRC | PPM1B		brt	11.5035	11.6039	0.0054943		G	T	0.389508	0.389508	8790	0.991244	-0.0424911	0.00636016	10.6303	10.7094	0	2.27693	0.516955	-0.0424286	0.00706015
rs10201405	2	2p21	44025232	rs138958276	0.521249	FALSE	6	1.97849	0.852113	0	0.058	0.950905	------	DYNC2LI1 (0 kb, intron/Intron/MODIFIER | nc-RNA/Non coding transcript/MODIFIER | near_gene/Downstream gene/MODIFIER | near_gene/Upstream gene/MODIFIER); ABCG5 (14 kb); RN7SKP66 (26 kb); PLEKHH2 (30 kb); ABCG8 (41 kb)	DYNC2LI1:protein_coding(KNOWN); ABCG5:protein_coding(KNOWN); RN7SKP66:misc_RNA(KNOWN); PLEKHH2:protein_coding(KNOWN); ABCG8:protein_coding(KNOWN)	DYNC2LI1: dynein, cytoplasmic 2, light intermediate chain 1 (0 kb)	-0.267554	-0.212114	1.193	0.703469	0.19	0.13	0.13	6	6	Motifs|PWM|Zbtb3|	0.836 C-reactive protein levels or total cholesterol levels (pleiotropy) // 0.521 Height	ABCG5 | DYNC2LI1 | LRPPRC | PLEKHH2 | ZFP36L2		sit	11.5007	11.5709	0.00495714		G	C	0.0745895	0.0745895	9755	0.981752	-0.0614897	0.0117276	6.80068	6.71641	0.0177593	3.05424	0.383338	-0.0692514	0.0130714
rs4148209	2	2p21	44071625	rs10186958	0.541423	FALSE	5	2.49987	0.644659	0	0.3693	0.979	-----?	ABCG8 (0 kb, intron/Intron/MODIFIER); ABCG5 (5.6 kb); DYNC2LI1 (34 kb); LRPPRC (42 kb); RNU6-1048P (48 kb)	ABCG8:protein_coding(KNOWN); ABCG5:protein_coding(KNOWN); DYNC2LI1:protein_coding(KNOWN); LRPPRC:protein_coding(KNOWN); RNU6-1048P:snRNA(KNOWN)	ABCG8: ATP-binding cassette, sub-family G (WHITE), member 8 (0 kb)	0.369416	-0.121155	6.538	0.655883	0.25	0.29	0.32	7	7		0.732 Low density lipoprotein cholesterol levels	ABCG5 | CAMKMT | DYNC2LI1 | LOC100129726 | LRPPRC | PPM1B		brt	11.4993	11.5997	0.00549215		A	C	0.389439	0.389439	8790	0.992063	-0.0424742	0.00636016	10.6223	10.7015	0	2.26869	0.518545	-0.0424231	0.00706015
rs4148211	2	2p21	44071743	rs10186958	0.541423	FALSE	5	2.49958	0.644711	0	0.3694	0.979	-----?	ABCG8 (0 kb, exon/Missense/MODERATE); ABCG5 (5.7 kb); DYNC2LI1 (35 kb); LRPPRC (42 kb); RNU6-1048P (48 kb)	ABCG8:protein_coding(KNOWN); ABCG5:protein_coding(KNOWN); DYNC2LI1:protein_coding(KNOWN); LRPPRC:protein_coding(KNOWN); RNU6-1048P:snRNA(KNOWN)	ABCG8: ATP-binding cassette, sub-family G (WHITE), member 8 (0 kb)	-0.0158447	0.109433	23.8	0.993528	0.19	0.29	0.44	5	5	Chromatin_Structure|DNase-seq|Phte|, Chromatin_Structure|DNase-seq|Hepatocytes|, Chromatin_Structure|DNase-seq|8988t|	0.732 Low density lipoprotein cholesterol levels	ABCG5 | CAMKMT | DYNC2LI1 | LOC100129726 | LRPPRC | PPM1B		brt	11.4984	11.5989	0.00549175		G	A	0.389455	0.389455	8790	0.992149	-0.0424742	0.00636016	10.6223	10.7015	0	2.26869	0.518545	-0.0424231	0.00706015
rs6748810	2	2p21	44070935	rs10186958	0.541423	FALSE	5	2.65648	0.616851	0	0.368	0.987	-----?	ABCG8 (0 kb, intron/Intron/MODIFIER); ABCG5 (4.9 kb, near_gene/Upstream gene/MODIFIER); DYNC2LI1 (34 kb); LRPPRC (43 kb); RNU6-1048P (49 kb)	ABCG8:protein_coding(KNOWN); ABCG5:protein_coding(KNOWN); DYNC2LI1:protein_coding(KNOWN); LRPPRC:protein_coding(KNOWN); RNU6-1048P:snRNA(KNOWN)	ABCG8: ATP-binding cassette, sub-family G (WHITE), member 8 (0 kb)	-0.649606	-0.266255	0.046	0.326321	0.21	0.41	0.32	6	6	Motifs|Footprinting|HNF6|Osteobl, Motifs|PWM|HNF6|, Motifs|PWM|Oct-4(POU5F1)|, Motifs|PWM|ONECUT1|, Motifs|PWM|ONECUT1|, Motifs|PWM|ONECUT2|, Motifs|PWM|ONECUT3|	0.732 Low density lipoprotein cholesterol levels	ABCG5 | CAMKMT | DYNC2LI1 | LOC100129726 | LRPPRC | PPM1B		brt	11.4942	11.5955	0.00549007		G	A	0.38895	0.38895	8790	0.995758	-0.0425816	0.00636207	10.666	10.746	0	2.44177	0.485906	-0.0423425	0.0070618
rs2288707	2	2p21	44010887	rs138958276	0.568443	FALSE	6	1.89931	0.862895	0	0.0666	0.99509	------	DYNC2LI1 (0 kb, intron/NMD transcript/MODIFIER | intron/Intron/MODIFIER | nc-RNA/Non coding transcript/MODIFIER); RN7SKP66 (11 kb); PLEKHH2 (16 kb); ABCG5 (29 kb)	DYNC2LI1:protein_coding(KNOWN); RN7SKP66:misc_RNA(KNOWN); PLEKHH2:protein_coding(KNOWN); ABCG5:protein_coding(KNOWN)	DYNC2LI1: dynein, cytoplasmic 2, light intermediate chain 1 (0 kb)	-0.00980697	-0.1809	0.592	0.581512	0.23	0.2	0.17	7	7		0.869 C-reactive protein levels or total cholesterol levels (pleiotropy) // 0.568 Height	ABCG5 | DYNC2LI1 | LRPPRC | PLEKHH2 | ZFP36L2		sit	11.4772	11.5486	0.00494747		T	G	0.0731547	0.0731547	9755	0.997218	-0.0608891	0.0118237	6.58264	6.63427	0	2.76824	0.428754	-0.069936	0.0131179
chr2:43999331:D	2	2p21	43999331	rs138958276	0.555256	FALSE	6	1.94391	0.85685	0	0.0653	0.993	------	RN7SKP66 (0 kb, nc-exon/Non coding transcript exon/MODIFIER | nc-RNA/Non coding transcript/MODIFIER); DYNC2LI1 (1.8 kb, near_gene/Upstream gene/MODIFIER); PLEKHH2 (4.2 kb, near_gene/Downstream gene/MODIFIER); ABCG5 (40 kb)	RN7SKP66:misc_RNA(KNOWN); DYNC2LI1:protein_coding(KNOWN); PLEKHH2:protein_coding(KNOWN); ABCG5:protein_coding(KNOWN)	RN7SKP66: RNA, 7SK small nuclear pseudogene 66 (0 kb)			1.068								0.837 C-reactive protein levels or total cholesterol levels (pleiotropy) // 0.555 Height	ABCG5 | DYNC2LI1 | LRPPRC | PLEKHH2 | ZFP36L2		sit	11.4772	11.5509	0.00494869		A	AAT	0.0731177	0.0731177	9755	0.994117	-0.061039	0.0118573	6.57651	6.5558	0.0100313	3.0304	0.386962	-0.0709734	0.0131578
rs4148204	2	2p21	44069517	rs10186958	0.541423	FALSE	5	2.6066	0.625655	0	0.3679	0.989	-----?	ABCG8 (0 kb, intron/Intron/MODIFIER); ABCG5 (3.5 kb, near_gene/Upstream gene/MODIFIER); DYNC2LI1 (32 kb); LRPPRC (44 kb)	ABCG8:protein_coding(KNOWN); ABCG5:protein_coding(KNOWN); DYNC2LI1:protein_coding(KNOWN); LRPPRC:protein_coding(KNOWN)	ABCG8: ATP-binding cassette, sub-family G (WHITE), member 8 (0 kb)	-0.334729	-0.11389	3.45	0.65369	0.2	0.55	0.52	2b	2	Motifs|Footprinting|TGIF1|Hepg2, Motifs|PWM|TGIF1|, Motifs|PWM|Tgif1|, Chromatin_Structure|DNase-seq|Th17|, Chromatin_Structure|DNase-seq|Th1|, Chromatin_Structure|DNase-seq|Hepg2|, Chromatin_Structure|DNase-seq|Medullo|, Chromatin_Structure|DNase-seq|Huh7|, Protein_Binding|ChIP-seq|MAFK|HepG2|, Protein_Binding|ChIP-seq|MAFK|HepG2|, Protein_Binding|ChIP-seq|MAFF|HepG2|	0.732 Low density lipoprotein cholesterol levels	ABCG5 | CAMKMT | DYNC2LI1 | LOC100129726 | LRPPRC | PPM1B		brt	11.475	11.5767	0.0054806		T	C	0.388664	0.388664	8790	0.992042	-0.0424604	0.00636128	10.6113	10.6915	0	2.34342	0.504254	-0.0420733	0.00705332
rs55770011	2	2p21	44008565	rs138958276	0.568443	FALSE	6	1.88191	0.865232	0	0.0667	0.994	------	DYNC2LI1 (0 kb, intron/NMD transcript/MODIFIER | intron/Intron/MODIFIER | nc-RNA/Non coding transcript/MODIFIER); RN7SKP66 (9.1 kb); PLEKHH2 (13 kb); ABCG5 (31 kb)	DYNC2LI1:protein_coding(KNOWN); RN7SKP66:misc_RNA(KNOWN); PLEKHH2:protein_coding(KNOWN); ABCG5:protein_coding(KNOWN)	DYNC2LI1: dynein, cytoplasmic 2, light intermediate chain 1 (0 kb)	0.000675298	-0.168361	12.54	0.894233	0.15	0.07	0.05	7	7		0.869 C-reactive protein levels or total cholesterol levels (pleiotropy) // 0.568 Height	ABCG5 | DYNC2LI1 | LRPPRC | PLEKHH2 | ZFP36L2		sit	11.4735	11.5456	0.00494617		G	A	0.073176	0.073176	9755	0.997409	-0.0609202	0.0118247	6.58708	6.63929	0	2.68678	0.442478	-0.070315	0.0131222
rs3815994	2	2p21	44016885	rs138958276	0.539128	FALSE	6	1.97363	0.852782	0	0.0686	0.99251	------	DYNC2LI1 (0 kb, intron/NMD transcript/MODIFIER | intron/Intron/MODIFIER | nc-RNA/Non coding transcript/MODIFIER | near_gene/Downstream gene/MODIFIER); RN7SKP66 (17 kb); PLEKHH2 (22 kb); ABCG5 (23 kb); ABCG8 (49 kb)	DYNC2LI1:protein_coding(KNOWN); RN7SKP66:misc_RNA(KNOWN); PLEKHH2:protein_coding(KNOWN); ABCG5:protein_coding(KNOWN); ABCG8:protein_coding(KNOWN)	DYNC2LI1: dynein, cytoplasmic 2, light intermediate chain 1 (0 kb)	0.188135	-0.131929	4.041	0.547584	0.3	0.21	0.28	5	5	Chromatin_Structure|DNase-seq|Th2|, Chromatin_Structure|DNase-seq|Th2wb54553204|, Chromatin_Structure|DNase-seq|Th17|, Chromatin_Structure|DNase-seq|Th1|	0.886 C-reactive protein levels or total cholesterol levels (pleiotropy) // 0.539 Height	ABCG5 | DYNC2LI1 | LRPPRC | PLEKHH2 | ZFP36L2		sit	11.4479	11.5227	0.00493558		G	C	0.0772058	0.0772058	9755	0.995458	-0.0607828	0.0115453	6.84997	6.90558	0	2.49866	0.475534	-0.0682269	0.0128152
rs4952687	2	2p21	44087491	rs4077440	0.687517	FALSE	5	2.80254	0.591394	0	0.4475	0.874	-----?	ABCG8 (0 kb, intron/Intron/MODIFIER); ABCG5 (21 kb); LRPPRC (26 kb); RNU6-1048P (32 kb)	ABCG8:protein_coding(KNOWN); ABCG5:protein_coding(KNOWN); LRPPRC:protein_coding(KNOWN); RNU6-1048P:snRNA(KNOWN)	ABCG8: ATP-binding cassette, sub-family G (WHITE), member 8 (0 kb)	-0.597061	-0.248611	0.96	0.167182	0.27	0.3	0.21	7	7	Chromatin_Structure|FAIRE|Astrocy|, Chromatin_Structure|FAIRE|K562|Nabut	0.883 Low density lipoprotein cholesterol levels	ABCG5 | CAMKMT | DYNC2LI1 | LOC100129726 | LRPPRC | PPM1B		brt	11.4468	11.5681	0.00547619		C	T	0.472636	0.47311	8790	0.971829	-0.0430192	0.00624499	11.2435	10.5403	0.051213	3.16193	0.367326	-0.0426511	0.00692776
rs13424280	2	2p21	44008245	rs138958276	0.568443	FALSE	6	1.81674	0.873877	0	0.0667	0.994	------	DYNC2LI1 (0 kb, intron/NMD transcript/MODIFIER | intron/Intron/MODIFIER | nc-RNA/Non coding transcript/MODIFIER); RN7SKP66 (8.8 kb); PLEKHH2 (13 kb); ABCG5 (31 kb)	DYNC2LI1:protein_coding(KNOWN); RN7SKP66:misc_RNA(KNOWN); PLEKHH2:protein_coding(KNOWN); ABCG5:protein_coding(KNOWN)	DYNC2LI1: dynein, cytoplasmic 2, light intermediate chain 1 (0 kb)	-0.582222	-0.245215	0.985	0.842243	0.18	0.03	0.03	7	7		0.869 C-reactive protein levels or total cholesterol levels (pleiotropy) // 0.568 Height	ABCG5 | DYNC2LI1 | LRPPRC | PLEKHH2 | ZFP36L2		sit	11.4431	11.5149	0.00493218		G	A	0.0732226	0.0732226	9755	0.996323	-0.0607389	0.0118247	6.55166	6.60354	0	2.61931	0.454115	-0.0701023	0.0131222
rs4148205	2	2p21	44069702	rs10186958	0.541423	FALSE	5	2.61596	0.623999	0	0.3674	0.987	-----?	ABCG8 (0 kb, intron/Intron/MODIFIER); ABCG5 (3.7 kb, near_gene/Upstream gene/MODIFIER); DYNC2LI1 (33 kb); LRPPRC (44 kb)	ABCG8:protein_coding(KNOWN); ABCG5:protein_coding(KNOWN); DYNC2LI1:protein_coding(KNOWN); LRPPRC:protein_coding(KNOWN)	ABCG8: ATP-binding cassette, sub-family G (WHITE), member 8 (0 kb)	-0.271624	0.247211	4.356	0.438267	0.43	0.64	0.56	4	4	Chromatin_Structure|DNase-seq|Hepg2|, Chromatin_Structure|DNase-seq|Huh7|, Chromatin_Structure|DNase-seq|Huh75|, Protein_Binding|ChIP-seq|CEBPB|IMR90|, Protein_Binding|ChIP-seq|CEBPB|A549|, Protein_Binding|ChIP-seq|CEBPB|HepG2|, Protein_Binding|ChIP-seq|FOXA1|HepG2|, Protein_Binding|ChIP-seq|FOXA2|HepG2|, Protein_Binding|ChIP-seq|HDAC2|HepG2|, Protein_Binding|ChIP-seq|FOXA1|HepG2|, Protein_Bindin…	0.732 Low density lipoprotein cholesterol levels	ABCG5 | CAMKMT | DYNC2LI1 | LOC100129726 | LRPPRC | PPM1B		brt	11.4362	11.5371	0.00546071		A	C	0.38821	0.38821	8790	0.991832	-0.0424751	0.00636128	10.6186	10.6984	0	2.36128	0.500883	-0.0421375	0.00706123
rs6720518	2	2p21	44070780	rs10186958	0.529558	FALSE	5	2.48312	0.647661	0	0.3734	0.984	-----?	ABCG8 (0 kb, intron/Intron/MODIFIER); ABCG5 (4.8 kb, near_gene/Upstream gene/MODIFIER); DYNC2LI1 (34 kb); LRPPRC (43 kb); RNU6-1048P (49 kb)	ABCG8:protein_coding(KNOWN); ABCG5:protein_coding(KNOWN); DYNC2LI1:protein_coding(KNOWN); LRPPRC:protein_coding(KNOWN); RNU6-1048P:snRNA(KNOWN)	ABCG8: ATP-binding cassette, sub-family G (WHITE), member 8 (0 kb)	-0.9398	-0.305338	0.077	0.196668	0.2	0.2	0.36	6	6	Motifs|PWM|ZID|	0.727 Low density lipoprotein cholesterol levels	ABCG5 | CAMKMT | DYNC2LI1 | LOC100129726 | LRPPRC | PPM1B		brt	11.4065	11.5065	0.00544522		A	G	0.390155	0.390155	8790	0.994189	-0.0422845	0.00635724	10.5421	10.6217	0	2.23801	0.5245	-0.041578	0.0070547
rs550057	9	9q34.2	136146597	rs2519093	0.571588	FALSE	6	3.38664	0.640606	0	0.267685	0.989	++++++	ABO (0 kb, intron/Intron/MODIFIER | nc-RNA/Non coding transcript/MODIFIER); LCN1P2 (38 kb); LCN1P1 (43 kb); SURF6 (51 kb)	ABO:processed_transcript(KNOWN); LCN1P2:pseudogene(KNOWN); LCN1P1:pseudogene(KNOWN); SURF6:protein_coding(KNOWN)	ABO: ABO blood group (transferase A, alpha 1-3-N-acetylgalactosaminyltransferase; transferase B, alpha 1-3-galactosyltransferase) (0 kb)	-0.172413	-0.152691	0.758	0.30956	0.18	0.22	0.19	6	6	Motifs|PWM|HP1sitefactor|	1 Lead levels in blood // 1 Low density lipoprotein cholesterol levels // 1 LDL cholesterol // 1 Total cholesterol levels // 1 Intake of total sugars // 1 Blood protein levels // 1 Cytokine network levels (multivariate analysis) // 0.782 Red cell distribution width // 0.688 Venous thromboembolism // 0.688 Pancreatic cancer // 0.688 End-stage coagulation // 0.688 Protein quantitative trait loci //…	ABO | CACFD1 | GBGT1 | GFI1B | MED22 | OBP2B | RALGDS | REXO4 | RPL7A | SETX | SLC2A6 | SURF1 | SURF4 | SURF6	H19 | SCRN1	cat	11.406	11.5155	0.00490382		T	C	0.284397	0.284397	9758	0.99674	0.028634	0.00689701	4.47952	4.51556	0	0.0718659	0.994985	0.0296963	0.00761484
rs507666	9	9q34.2	136149399	rs2519093	0.99177	FALSE	6	2.19245	0.821925	0	0.1921	0.936	++++++	ABO (0 kb, intron/Intron/MODIFIER | nc-RNA/Non coding transcript/MODIFIER); LCN1P2 (35 kb); LCN1P1 (45 kb); SURF6 (48 kb)	ABO:processed_transcript(KNOWN); LCN1P2:pseudogene(KNOWN); LCN1P1:pseudogene(KNOWN); SURF6:protein_coding(KNOWN)	ABO: ABO blood group (transferase A, alpha 1-3-N-acetylgalactosaminyltransferase; transferase B, alpha 1-3-galactosyltransferase) (0 kb)	0.0423177	0.768268	4.444	0.631613	0.28	0.34	0.55	4	4	Chromatin_Structure|DNase-seq|Mcf7|, Chromatin_Structure|DNase-seq|Mcf7|Hypoxlac, Chromatin_Structure|DNase-seq|Hepatocytes|, Chromatin_Structure|DNase-seq|8988t|, Chromatin_Structure|DNase-seq|Phte|, Chromatin_Structure|DNase-seq|Mcf7|Hypoxlaccon, Chromatin_Structure|DNase-seq|Helas3|, Chromatin_Structure|DNase-seq|Chorion|, Chromatin_Structure|DNase-seq|Myometr|, Chromatin_Structure|DNase-seq|H…	1 Soluble ICAM-1 // 1 Lipid traits // 1 Blood protein levels // 1 Low density lipoprotein cholesterol levels // 1 Diastolic blood pressure // 1 Pulse pressure // 1 Cholesterol, total // 1 Total cholesterol levels // 1 Coronary artery disease // 1 Coronary artery disease (myocardial infarction, percutaneous transluminal coronary angioplasty, coronary artery bypass grafting, angina or chromic ische…	ABO | ADAMTS13 | C9orf7 | CACFD1 | EEF1A1P5 | GBGT1 | MED22 | OBP2B | RALGDS | REXO4 | RPL7A | SLC2A6 | SURF1 | SURF4 | SURF6 | unnamed | VAV2	H19 | SCRN1	cat	11.394	11.503	0.00489924		A	G	0.215567	0.215567	9758	0.990355	0.0291681	0.00760079	3.90155	3.9347	0	1.48266	0.686278	0.028436	0.00840253
rs532436	9	9q34.2	136149830	rs2519093	0.99177	FALSE	6	2.19248	0.821921	0	0.1921	0.935	++++++	ABO (0 kb, intron/Intron/MODIFIER | nc-RNA/Non coding transcript/MODIFIER); LCN1P2 (35 kb); LCN1P1 (46 kb); SURF6 (48 kb)	ABO:processed_transcript(KNOWN); LCN1P2:pseudogene(KNOWN); LCN1P1:pseudogene(KNOWN); SURF6:protein_coding(KNOWN)	ABO: ABO blood group (transferase A, alpha 1-3-N-acetylgalactosaminyltransferase; transferase B, alpha 1-3-galactosyltransferase) (0 kb)	-0.00790398	1.35248	3.111	0.936434	0.31	0.42	0.79	3a	3	Motifs|PWM|USF|, Chromatin_Structure|DNase-seq|Mcf7|, Chromatin_Structure|DNase-seq|Mcf7|Hypoxlac, Chromatin_Structure|DNase-seq|Phte|, Chromatin_Structure|DNase-seq|Mcf7|Hypoxlaccon, Chromatin_Structure|DNase-seq|Gm20000|, Chromatin_Structure|DNase-seq|Gm19239|, Chromatin_Structure|DNase-seq|Caco2|, Chromatin_Structure|DNase-seq|K562|Znfa41c6, Chromatin_Structure|DNase-seq|K562|Znfb34a8, Chromat…	1 Soluble ICAM-1 // 1 Lipid traits // 1 Blood protein levels // 1 Low density lipoprotein cholesterol levels // 1 Diastolic blood pressure // 1 Pulse pressure // 1 Cholesterol, total // 1 Total cholesterol levels // 1 Coronary artery disease // 1 Coronary artery disease (myocardial infarction, percutaneous transluminal coronary angioplasty, coronary artery bypass grafting, angina or chromic ische…	ABO | ADAMTS13 | C9orf7 | CACFD1 | EEF1A1P5 | GBGT1 | MED22 | OBP2B | RALGDS | REXO4 | RPL7A | SLC2A6 | SURF1 | SURF4 | SURF6 | unnamed | VAV2	H19 | SCRN1	cat	11.394	11.503	0.00489921		A	G	0.215605	0.215605	9758	0.990148	0.0292035	0.00760079	3.9098	3.943	0	1.48764	0.685126	0.028417	0.00840253
rs13429716	2	2p21	43997451	rs138958276	0.555256	FALSE	6	2.05264	0.841814	0	0.0651	0.98788	------	RN7SKP66 (1.8 kb, near_gene/Downstream gene/MODIFIER); PLEKHH2 (2.3 kb, near_gene/Downstream gene/MODIFIER); DYNC2LI1 (3.7 kb, near_gene/Upstream gene/MODIFIER); ABCG5 (42 kb)	RN7SKP66:misc_RNA(KNOWN); PLEKHH2:protein_coding(KNOWN); DYNC2LI1:protein_coding(KNOWN); ABCG5:protein_coding(KNOWN)	RN7SKP66: RNA, 7SK small nuclear pseudogene 66 (1.8 kb)	-0.341405	-0.221733	2.242	0.520299	0.14	0.23	0.18	7	7		0.837 C-reactive protein levels or total cholesterol levels (pleiotropy) // 0.555 Height	ABCG5 | DYNC2LI1 | LRPPRC | PLEKHH2 | ZFP36L2		sit	11.36	11.4325	0.00489463		A	G	0.0728918	0.0728918	9755	0.99137	-0.0605828	0.0118713	6.4744	6.06222	0.0687473	3.22147	0.358723	-0.0708409	0.0131758
chr9:136139907:D	9	9q34.2	136139907	rs2519093	0.560394	FALSE	6	3.56431	0.613679	0	0.266312	0.975	++++++	ABO (0 kb, intron/Intron/MODIFIER | nc-RNA/Non coding transcript/MODIFIER); LCN1P1 (36 kb); LCN1P2 (45 kb); OBP2B (55 kb)	ABO:processed_transcript(KNOWN); LCN1P1:pseudogene(KNOWN); LCN1P2:pseudogene(KNOWN); OBP2B:protein_coding(KNOWN)	ABO: ABO blood group (transferase A, alpha 1-3-N-acetylgalactosaminyltransferase; transferase B, alpha 1-3-galactosyltransferase) (0 kb)			10.1								0.969 Lead levels in blood // 0.969 Low density lipoprotein cholesterol levels // 0.969 LDL cholesterol // 0.969 Total cholesterol levels // 0.969 Intake of total sugars // 0.969 Blood protein levels // 0.969 Cytokine network levels (multivariate analysis) // 0.792 Red cell distribution width // 0.67 Venous thromboembolism // 0.67 Pancreatic cancer // 0.67 End-stage coagulation // 0.67 Protein qu…	ABO | CACFD1 | GBGT1 | GFI1B | MED22 | OBP2B | RALGDS | REXO4 | RPL7A | SLC2A6 | SURF1 | SURF4 | SURF6	H19 | SCRN1	cat	11.3273	11.4333	0.00486683		G	GAAACTGCC	0.282689	0.282689	9758	0.99485	0.0289893	0.00691859	4.55318	4.5894	0	0.0577727	0.99637	0.0294998	0.00765133
rs10439467	2	2p21	44048346	rs138958276	0.622743	FALSE	6	2.6528	0.753327	0	0.0597	0.93421	------	ABCG5 (0 kb, intron/NMD transcript/MODIFIER | intron/Intron/MODIFIER); DYNC2LI1 (11 kb); ABCG8 (18 kb); RN7SKP66 (49 kb)	ABCG5:protein_coding(KNOWN); DYNC2LI1:protein_coding(KNOWN); ABCG8:protein_coding(KNOWN); RN7SKP66:misc_RNA(KNOWN)	ABCG5: ATP-binding cassette, sub-family G (WHITE), member 5 (0 kb)	-0.155981	-0.187901	2.008	0.426473	0.47	0.33	0.24	7	7	Chromatin_Structure|FAIRE|Hepg2|	0.837 C-reactive protein levels or total cholesterol levels (pleiotropy) // 0.623 Height	ABCG5 | DYNC2LI1 | LRPPRC | PLEKHH2 | ZFP36L2		sit	11.3163	11.3896	0.00487501		T	C	0.0652479	0.0652479	9755	0.978682	-0.0642369	0.0124983	6.56356	4.34681	0.412986	5.11061	0.163874	-0.0717423	0.0138619
rs13395550	2	2p21	44007393	rs138958276	0.568443	FALSE	6	1.95403	0.855468	0	0.0667	0.993	------	DYNC2LI1 (0 kb, intron/NMD transcript/MODIFIER | intron/Intron/MODIFIER | nc-RNA/Non coding transcript/MODIFIER); RN7SKP66 (7.9 kb); PLEKHH2 (12 kb); ABCG5 (32 kb)	DYNC2LI1:protein_coding(KNOWN); RN7SKP66:misc_RNA(KNOWN); PLEKHH2:protein_coding(KNOWN); ABCG5:protein_coding(KNOWN)	DYNC2LI1: dynein, cytoplasmic 2, light intermediate chain 1 (0 kb)	0.589597	-0.0588824	16.39	0.894056	0.16	0.06	0.06	7	7		0.869 C-reactive protein levels or total cholesterol levels (pleiotropy) // 0.568 Height	ABCG5 | DYNC2LI1 | LRPPRC | PLEKHH2 | ZFP36L2		sit	11.301	11.3726	0.00486741		G	C	0.0732215	0.0732215	9755	0.997138	-0.06085	0.0118381	6.5597	6.61193	0	2.69286	0.441442	-0.0701799	0.0131271
chr2:43996767:I	2	2p21	43996767	rs58290925	0.892774	FALSE	4	2.23565	0.524961	0	0.1354	0.989	++?+?+	PLEKHH2 (1.6 kb, near_gene/Downstream gene/MODIFIER); RN7SKP66 (2.5 kb, near_gene/Downstream gene/MODIFIER); DYNC2LI1 (4.4 kb, near_gene/Upstream gene/MODIFIER); ABCG5 (43 kb)	PLEKHH2:protein_coding(KNOWN); RN7SKP66:misc_RNA(KNOWN); DYNC2LI1:protein_coding(KNOWN); ABCG5:protein_coding(KNOWN)	PLEKHH2: pleckstrin homology domain containing, family H (with MyTH4 domain) member 2 (1.6 kb)			1.373		0.35	0.18	0.24	5	5	5:Chromatin_Structure|DNase-seq|Hvmf|;5:NA	0.809 Coronary artery disease	ABCG8 | DYNC2LI1 | LRPPRC | PLEKHH2 | PPM1B | THADA		sit	11.2549	11.3266	0.010363		TA	T	0.163158	0.163158	4542	0.989956	0.0716633	0.012445	8.06716	8.12241	0	0.206921	0.901712	0.0753095	0.0123056
rs4953019	2	2p21	44043393	rs138958276	0.553189	FALSE	6	1.46489	0.917085	0	0.0692	0.91148	------	ABCG5 (0 kb, intron/NMD transcript/MODIFIER | intron/Intron/MODIFIER); DYNC2LI1 (6.2 kb); ABCG8 (23 kb); RN7SKP66 (44 kb); PLEKHH2 (48 kb)	ABCG5:protein_coding(KNOWN); DYNC2LI1:protein_coding(KNOWN); ABCG8:protein_coding(KNOWN); RN7SKP66:misc_RNA(KNOWN); PLEKHH2:protein_coding(KNOWN)	ABCG5: ATP-binding cassette, sub-family G (WHITE), member 5 (0 kb)	-0.11098	-0.180369	3.195	0.262661	0.16	0.09	0.02	7	7		0.827 C-reactive protein levels or total cholesterol levels (pleiotropy) // 0.553 Height	ABCG5 | DYNC2LI1 | LRPPRC | PLEKHH2 | ZFP36L2		sit	11.2339	11.3062	0.00483725		A	G	0.0769873	0.0769873	9755	0.947712	-0.0605842	0.0116898	6.65817	6.71119	0	2.11902	0.548074	-0.0682902	0.0129877
rs10240767	7	7p13	44632244	rs217385	0.829565	FALSE	6	1.77498	0.879321	0	0.3636	0.942	++++++	TMED4 (10 kb); OGDH (14 kb); DDX56 (18 kb); NPC1L1 (51 kb)	TMED4:protein_coding(KNOWN); OGDH:protein_coding(KNOWN); DDX56:protein_coding(KNOWN); NPC1L1:protein_coding(KNOWN)	TMED4: transmembrane emp24 protein transport domain containing 4 (10 kb)	-0.527457	-0.247517	1.732	0.612192	0.17	0.11	0.03	6	6	Motifs|PWM|HNF1|, Motifs|PWM|Dbx1|, Motifs|PWM|Tlx2|, Motifs|PWM|HNF1A|, Motifs|PWM|HNF1B|	0.984 LDL cholesterol levels x short total sleep time interaction (2df test) // 0.913 LDL cholesterol x physical activity interaction (2df test) // 0.913 LDL cholesterol levels x long total sleep time interaction (2df test) // 0.848 Low density lipoprotein cholesterol levels // 0.848 Total cholesterol levels // 0.848 LDL cholesterol levels in current drinkers // 0.848 LDL cholesterol levels x alc…	- | BLVRA | CAMK2B | DBNL | DDX56 | GCK | MYO1G | NPC1L1 | NUDCD3 | OGDH | POLD2 | POLM | PPIA | RAMP3 | TBRG4 | TMED4 | unnamed | ZMIZ2		cat	11.2252	11.3519	0.00483127		G	A	0.458412	0.541588	9758	0.979758	0.0285246	0.00628351	5.24453	5.28971	0	1.89136	0.595259	0.0276232	0.00699692
rs635634	9	9q34.2	136155000	rs2519093	0.983512	FALSE	6	2.36138	0.797211	0	0.191	0.931	++++++	ABO (4.4 kb, near_gene/Upstream gene/MODIFIER); LCN1P2 (30 kb); SURF6 (43 kb); MED22 (50 kb)	ABO:processed_transcript(KNOWN); LCN1P2:pseudogene(KNOWN); SURF6:protein_coding(KNOWN); MED22:protein_coding(KNOWN)	ABO: ABO blood group (transferase A, alpha 1-3-N-acetylgalactosaminyltransferase; transferase B, alpha 1-3-galactosyltransferase) (4.4 kb)	-0.345804	-0.111897	2.646	0.325028	0.17	0.4	0.35	5	5	Chromatin_Structure|DNase-seq|Osteobl|, Chromatin_Structure|DNase-seq|Melano|	1 Cholesterol, total // 1 LDL cholesterol // 1 GIP levels in response to oral glucose tolerance test (120 minutes) // 1 Low density lipoprotein cholesterol levels // 1 Tonsillectomy // 1 White blood cell count // 1 Sum neutrophil eosinophil counts // 1 Granulocyte count // 1 Myeloid white cell count // 1 Neutrophil count // 1 Sum basophil neutrophil counts // 1 Ischemic stroke // 1 Stem cell fact…	ABO | ADAMTS13 | C9orf7 | CACFD1 | EEF1A1P5 | GBGT1 | MED22 | OBP2B | RALGDS | REXO4 | RPL7A | SLC2A6 | SURF1 | SURF4 | SURF6 | unnamed | VAV2	H19 | SCRN1	cat	11.1714	11.2777	0.00479723		T	C	0.215495	0.215495	9758	0.990082	0.0293309	0.0076056	3.93588	3.96858	0	1.46635	0.690059	0.0286763	0.00840302
rs41279633	7	7p13	44580876	rs17725246	0.662044	FALSE	6	9.77451	0.0818824	0.488465	0.146463	0.79	++++++	NPC1L1 (0 kb, 5'utr/5 prime UTR/MODIFIER); DDX56 (24 kb); TMED4 (37 kb); RNU6-1097P (37 kb)	NPC1L1:protein_coding(KNOWN); DDX56:protein_coding(KNOWN); TMED4:protein_coding(KNOWN); RNU6-1097P:snRNA(KNOWN)	NPC1L1: NPC1-like 1 (0 kb)	1.099	3.98401	3.875	0.745649	0.61	0.86	0.99	2b	2	Motifs|PWM|Esrra|, Motifs|Footprinting|LF-A1|H1hesc, Motifs|Footprinting|LF-A1|Hepg2, Motifs|Footprinting|LF-A1|Huh75, Motifs|Footprinting|LF-A1|LncapAndro, Motifs|Footprinting|LF-A1|Lncap, Motifs|Footprinting|LF-A1|Panislets, Motifs|PWM|LF-A1|, Motifs|Footprinting|VDR|Hepg2, Motifs|Footprinting|VDR|Huh75, Motifs|Footprinting|VDR|Panislets, Motifs|PWM|VDR|, Motifs|Footprinting|LF-A1|Chorion, Moti…	1 Low density lipoprotein cholesterol levels // 1 LDL cholesterol // 1 Total cholesterol levels // 0.667 Cholesterol, total // 0.667 LDL cholesterol levels	- | AEBP1 | BLVRA | CCM2 | DBNL | DDX56 | HECW1 | NPC1L1 | NUDCD3 | OGDH | POLD2 | POLM | PPIA | SNHG15 | TMED4 | UBE2D4 | unnamed | URGCP | ZMIZ2		cat	11.146	5.91775	0.00476255		T	G	0.156898	0.156898	9758	0.85637	0.0372384	0.00900604	4.46644	2.19304	0.572105	7.01106	0.0715461	0.0373183	0.0100294
chr9:136138765:D	9	9q34.2	136138765	rs2519093	0.634776	FALSE	6	1.06432	0.957213	0	0.1427	0.766	++++++	ABO (0 kb); LCN1P1 (35 kb); LCN1P2 (46 kb); OBP2B (54 kb)	ABO:processed_transcript(KNOWN); LCN1P1:pseudogene(KNOWN); LCN1P2:pseudogene(KNOWN); OBP2B:protein_coding(KNOWN)	ABO: ABO blood group (transferase A, alpha 1-3-N-acetylgalactosaminyltransferase; transferase B, alpha 1-3-galactosyltransferase) (0 kb)			1.92								0.635 Venous thromboembolism // 0.635 Low density lipoprotein cholesterol levels // 0.635 Allergy // 0.635 Coronary artery disease // 0.635 Total cholesterol levels // 0.635 Blood protein levels // 0.635 Red blood cell count // 0.635 Hemoglobin // 0.635 Hematocrit // 0.635 Serum alkaline phosphatase levels // 0.635 LDL cholesterol levels x long total sleep time interaction (2df test) // 0.635 LDL…	ABO | GBGT1 | MED22 | SLC2A6 | SURF1 | SURF4 | SURF6	H19	cat	11.1066	11.1976	0.0047665		G	GCGCCCACCACTA	0.19205	0.19205	9758	0.929164	0.0300675	0.00819237	3.61548	3.64251	0	0.368367	0.946697	0.0325227	0.00923833
rs112403212	12	12q24.31	125303254	rs10846744	0.894981	FALSE	6	12.7953	0.0253748	0.60923	0.1483	0.908	+++-++	SCARB1 (0 kb, intron/Intron/MODIFIER | nc-RNA/Non coding transcript/MODIFIER | near_gene/Upstream gene/MODIFIER); RNU6-927P (83 kb); UBC (93 kb); MIR5188 (97 kb)	SCARB1:protein_coding(KNOWN); RNU6-927P:snRNA(KNOWN); UBC:protein_coding(KNOWN); MIR5188:miRNA(KNOWN)	SCARB1: scavenger receptor class B, member 1 (0 kb)	-0.343844	-0.206073	1.821	0.344443	0.34	0.1	0.21	7	7		0.951 Vitamin E levels // 0.951 Lipoprotein phospholipase A2 activity in cardiovascular disease // 0.951 Coronary artery disease // 0.951 Coronary artery disease (myocardial infarction, percutaneous transluminal coronary angioplasty, coronary artery bypass grafting, angina or chromic ischemic heart disease) // 0.895 Lipoprotein-associated phospholipase A2 activity and mass // 0.86 High density li…	RP11-380L11.4 | SCARB1 | UBC	KCND1	sit	11.0491	3.97533	0.00473887		T	C	0.159632	0.159632	9755	0.931828	0.0358721	0.00860648	4.51582	2.00943	0.511228	6.13783	0.105093	0.0418939	0.00959058
rs4132010	2	2p21	44089355	rs4077440	0.623923	FALSE	4	3.50809	0.319715	0.144833	0.4155	0.885	--?--?	ABCG8 (0 kb, intron/Intron/MODIFIER); ABCG5 (23 kb); LRPPRC (24 kb); RNU6-1048P (30 kb)	ABCG8:protein_coding(KNOWN); ABCG5:protein_coding(KNOWN); LRPPRC:protein_coding(KNOWN); RNU6-1048P:snRNA(KNOWN)	ABCG8: ATP-binding cassette, sub-family G (WHITE), member 8 (0 kb)	-0.435274	-0.226015	2.652	0.371244	0.25	0.19	0.2	7	7		0.978 Low density lipoprotein cholesterol levels	ABCG5 | CAMKMT | DYNC2LI1 | LOC100129726 | LRPPRC | PPM1B		brt_cht	11.0431	9.62971	0.00789463		G	A	0.450519	0.450519	5878	0.974512	-0.055993	0.00910278	9.10492	9.17166	0	1.23264	0.539926	-0.0558674	0.00897305
rs217370	7	7p13	44615161	rs217385	0.729635	FALSE	6	3.58057	0.611233	0	0.4536	0.917	------	DDX56 (0.51 kb, near_gene/Upstream gene/MODIFIER); TMED4 (2.3 kb, near_gene/Downstream gene/MODIFIER); OGDH (31 kb); NPC1L1 (34 kb)	DDX56:protein_coding(KNOWN); TMED4:protein_coding(KNOWN); OGDH:protein_coding(KNOWN); NPC1L1:protein_coding(KNOWN)	DDX56: DEAD (Asp-Glu-Ala-Asp) box helicase 56 (0.51 kb)	-0.537287	-0.150893	0.567	0.569992	0.47	0.38	0.52	5	5	Protein_Binding|ChIP-seq|POLR2A|HepG2|	0.799 LDL cholesterol x physical activity interaction (2df test) // 0.796 LDL cholesterol levels x long total sleep time interaction (2df test) // 0.756 LDL cholesterol levels x short total sleep time interaction (2df test) // 0.747 Low density lipoprotein cholesterol levels // 0.747 Total cholesterol levels // 0.747 LDL cholesterol levels in current drinkers // 0.747 LDL cholesterol levels x alc…	- | BLVRA | CAMK2B | DBNL | DDX56 | GCK | MYO1G | NPC1L1 | NUDCD3 | OGDH | POLD2 | POLM | PPIA | RAMP3 | TBRG4 | TMED4 | unnamed | ZMIZ2		cat	11.0001	11.1072	0.00472044		G	A	0.478486	0.478486	9758	0.970851	-0.0283394	0.00634504	5.10106	5.13895	0	2.0219	0.567874	-0.0244055	0.00706527
rs217351	7	7p13	44628602	rs217385	0.846786	FALSE	6	1.68093	0.891294	0	0.3564	0.948	------	TMED4 (6.7 kb); DDX56 (14 kb); OGDH (18 kb); NPC1L1 (48 kb)	TMED4:protein_coding(KNOWN); DDX56:protein_coding(KNOWN); OGDH:protein_coding(KNOWN); NPC1L1:protein_coding(KNOWN)	TMED4: transmembrane emp24 protein transport domain containing 4 (6.7 kb)	-0.221593	-0.200457	6.099	0.823331	0.21	0.23	0.06	7	7		0.995 LDL cholesterol levels x short total sleep time interaction (2df test) // 0.933 LDL cholesterol x physical activity interaction (2df test) // 0.932 LDL cholesterol levels x long total sleep time interaction (2df test) // 0.866 Low density lipoprotein cholesterol levels // 0.866 Total cholesterol levels // 0.866 LDL cholesterol levels in current drinkers // 0.866 LDL cholesterol levels x alc…	- | BLVRA | CAMK2B | DBNL | DDX56 | GCK | MYO1G | NPC1L1 | NUDCD3 | OGDH | POLD2 | POLM | PPIA | RAMP3 | TBRG4 | TMED4 | unnamed | ZMIZ2		cat	10.9804	11.1014	0.00471761		A	G	0.458319	0.458319	9758	0.983797	-0.0279644	0.00627806	5.07017	5.11413	0	1.63307	0.651915	-0.0270472	0.00698909
rs2117512	7	7p13	44633219	rs217385	0.842994	FALSE	6	1.68839	0.890359	0	0.3565	0.95	++++++	TMED4 (11 kb); OGDH (13 kb); DDX56 (19 kb); NPC1L1 (52 kb)	TMED4:protein_coding(KNOWN); OGDH:protein_coding(KNOWN); DDX56:protein_coding(KNOWN); NPC1L1:protein_coding(KNOWN)	TMED4: transmembrane emp24 protein transport domain containing 4 (11 kb)	-0.647472	-0.256229	0.532	0.430696	0.24	0.08	0	7	7		1 LDL cholesterol levels x short total sleep time interaction (2df test) // 0.928 LDL cholesterol x physical activity interaction (2df test) // 0.928 LDL cholesterol levels x long total sleep time interaction (2df test) // 0.862 Low density lipoprotein cholesterol levels // 0.862 Total cholesterol levels // 0.862 LDL cholesterol levels in current drinkers // 0.862 LDL cholesterol levels x alcohol…	- | AEBP1 | BLVRA | CAMK2B | DBNL | DDX56 | GCK | MYO1G | NPC1L1 | NUDCD3 | OGDH | POLD2 | POLM | PPIA | RAMP3 | TBRG4 | TMED4 | UBE2D4 | unnamed | ZMIZ2		cat	10.9767	11.0974	0.00471592		C	G	0.458407	0.541593	9758	0.983527	0.0278803	0.00627806	5.0432	5.08683	0	1.65827	0.64625	0.0269972	0.00698155
rs10240746	7	7p13	44632212	rs217385	0.842994	FALSE	6	1.68884	0.890302	0	0.3565	0.95	++++++	TMED4 (10 kb); OGDH (14 kb); DDX56 (18 kb); NPC1L1 (51 kb)	TMED4:protein_coding(KNOWN); OGDH:protein_coding(KNOWN); DDX56:protein_coding(KNOWN); NPC1L1:protein_coding(KNOWN)	TMED4: transmembrane emp24 protein transport domain containing 4 (10 kb)	-0.60445	-0.257521	1.544	0.460398	0.24	0.06	0.03	6	6	6:Motifs|PWM|HNF3beta|, Motifs|PWM|FOXJ2|, Motifs|PWM|AFP1|, Motifs|PWM|Freac-7|, Motifs|PWM|FOXI1|, Motifs|PWM|FOXfactors|, Motifs|PWM|HFH3(FOXI1)|, Motifs|PWM|HNF1|, Motifs|PWM|Lhx5|, Motifs|PWM|FOXL1|;6:Motifs|PWM|HNF3beta|, Motifs|PWM|FOXJ2|, Motifs|PWM|AFP1|, Motifs|PWM|Freac-7|, Motifs|PWM|FOXI1|, Motifs|PWM|FOXfactors|, Motifs|PWM|HFH3(FOXI1)|, Motifs|PWM|HNF1|, Motifs|PWM|Lhx5|, Motifs|PW…	1 LDL cholesterol levels x short total sleep time interaction (2df test) // 0.928 LDL cholesterol x physical activity interaction (2df test) // 0.928 LDL cholesterol levels x long total sleep time interaction (2df test) // 0.862 Low density lipoprotein cholesterol levels // 0.862 Total cholesterol levels // 0.862 LDL cholesterol levels in current drinkers // 0.862 LDL cholesterol levels x alcohol…	- | BLVRA | CAMK2B | DBNL | DDX56 | GCK | MYO1G | NPC1L1 | NUDCD3 | OGDH | POLD2 | POLM | PPIA | RAMP3 | TBRG4 | TMED4 | unnamed | ZMIZ2		cat	10.9766	11.0973	0.00471586		G	A	0.458413	0.541587	9758	0.983659	0.0278803	0.00627806	5.0432	5.08683	0	1.65827	0.64625	0.0269972	0.00698155
rs11057830	12	12q24.31	125307053	rs10846744	0.942524	FALSE	6	16.2369	0.00619917	0.69206	0.1343	0.943	+++-+-	SCARB1 (0 kb, intron/Intron/MODIFIER | nc-RNA/Non coding transcript/MODIFIER | near_gene/Upstream gene/MODIFIER); RNU6-927P (79 kb); UBC (89 kb); MIR5188 (93 kb)	SCARB1:protein_coding(KNOWN); RNU6-927P:snRNA(KNOWN); UBC:protein_coding(KNOWN); MIR5188:miRNA(KNOWN)	SCARB1: scavenger receptor class B, member 1 (0 kb)	-0.087121	-0.176067	5.962	0.877154	0.4	0.16	0.16	7	7	Chromatin_Structure|FAIRE|Helas3|Ifna4h	1 Vitamin E levels // 1 Lipoprotein phospholipase A2 activity in cardiovascular disease // 1 Coronary artery disease // 1 Coronary artery disease (myocardial infarction, percutaneous transluminal coronary angioplasty, coronary artery bypass grafting, angina or chromic ischemic heart disease) // 0.943 Lipoprotein-associated phospholipase A2 activity and mass // 0.907 High density lipoprotein chole…	RP11-380L11.4 | SCARB1 | UBC	KCND1	sit	10.892	3.01831	0.00466675		A	G	0.15703	0.15703	9755	0.952752	0.035578	0.00860346	4.4547	1.64653	0.601977	7.53726	0.0566089	0.0424108	0.00958674
rs56260466	2	2p21	44079401	rs56260466	1	TRUE	4	1.81406	0.611881	0	0.0570055	0.762	----??	ABCG8 (0 kb, intron/Intron/MODIFIER); ABCG5 (13 kb); LRPPRC (34 kb); RNU6-1048P (40 kb); DYNC2LI1 (42 kb)	ABCG8:protein_coding(KNOWN); ABCG5:protein_coding(KNOWN); LRPPRC:protein_coding(KNOWN); RNU6-1048P:snRNA(KNOWN); DYNC2LI1:protein_coding(KNOWN)	ABCG8: ATP-binding cassette, sub-family G (WHITE), member 8 (0 kb)	-0.385175	-0.239741	0.456	0.77169	0.26	0.26	0.31	5	5	Chromatin_Structure|DNase-seq|Gm19238|	NA	DYNC2LI1 | LRPPRC | THADA		sif_chf	10.7866	10.8476	0.00640958		A	G	0.0616831	0.0616831	7026	0.819913	-0.0502825	0.0135346	3.69412	3.71988	0	1.04252	0.790966	-0.0555449	0.015101
rs2072183	7	7p13	44579180	rs17725246	0.753517	FALSE	6	4.79172	0.441824	0	0.213599	0.71	++++++	NPC1L1 (0 kb, exon/Synonymous/LOW); DDX56 (26 kb); RNU6-1097P (36 kb); TMED4 (38 kb); NUDCD3 (49 kb)	NPC1L1:protein_coding(KNOWN); DDX56:protein_coding(KNOWN); RNU6-1097P:snRNA(KNOWN); TMED4:protein_coding(KNOWN); NUDCD3:protein_coding(KNOWN)	NPC1L1: NPC1-like 1 (0 kb)	0.516063	0.121759	0.142	0.431893	0.28	0.53	0.72	1f	1	Single_Nucleotides|eQTL|HNLF|Lymphoblastoid|cis, Single_Nucleotides|eQTL|TMED4|Lymphoblastoid|cis, Single_Nucleotides|eQTL|TMED4|Lymphoblastoid|cis, Chromatin_Structure|DNase-seq|Gm12892|, Chromatin_Structure|DNase-seq|T47d|, Chromatin_Structure|DNase-seq|K562|, Chromatin_Structure|DNase-seq|Gm12891|, Chromatin_Structure|DNase-seq|Monocd14|, Chromatin_Structure|DNase-seq|Hmec|, Chromatin_Structur…	1 Cholesterol, total // 1 LDL cholesterol // 1 Low density lipoprotein cholesterol levels // 1 Total cholesterol levels // 1 LDL cholesterol levels	- | AEBP1 | BLVRA | CCM2 | DDX56 | HECW1 | NPC1L1 | NUDCD3 | OGDH | POLM | PPIA | SNHG15 | TMED4 | UBE2D4 | unnamed | URGCP | ZMIZ2		cat	10.7426	10.805	0.00458476		C	G	0.237071	0.237071	9758	0.802724	0.0336091	0.00780197	4.79101	4.82007	0	1.81383	0.61193	0.0369539	0.00874606
rs217355	7	7p13	44626377	rs217385	0.83569	FALSE	6	1.67595	0.891916	0	0.3564	0.946	------	TMED4 (4.5 kb, near_gene/Upstream gene/MODIFIER); DDX56 (12 kb); OGDH (20 kb); NPC1L1 (45 kb)	TMED4:protein_coding(KNOWN); DDX56:protein_coding(KNOWN); OGDH:protein_coding(KNOWN); NPC1L1:protein_coding(KNOWN)	TMED4: transmembrane emp24 protein transport domain containing 4 (4.5 kb)	-0.244102	-0.206534	1.202	0.345298	0.45	0.44	0.21	6	6	Single_Nucleotides|eQTL|TMED4|Monocytes|cis	0.984 LDL cholesterol levels x short total sleep time interaction (2df test) // 0.942 LDL cholesterol x physical activity interaction (2df test) // 0.922 LDL cholesterol levels x long total sleep time interaction (2df test) // 0.855 Low density lipoprotein cholesterol levels // 0.855 Total cholesterol levels // 0.855 LDL cholesterol levels in current drinkers // 0.855 LDL cholesterol levels x alc…	- | AEBP1 | BLVRA | CAMK2B | DBNL | DDX56 | GCK | MYO1G | NPC1L1 | NUDCD3 | OGDH | POLD2 | POLM | PPIA | RAMP3 | TBRG4 | TMED4 | UBE2D4 | unnamed | ZMIZ2		cat	10.7416	10.8632	0.00460982		C	T	0.455187	0.455187	9758	0.984807	-0.0276668	0.00627532	4.9781	5.02176	0	1.81809	0.611006	-0.0266255	0.00697966
rs7485656	12	12q24.31	125315647	rs10846744	0.961894	FALSE	6	14.1358	0.0147695	0.646288	0.1492	0.89673	+++-++	SCARB1 (0 kb, intron/Intron/MODIFIER | nc-RNA/Non coding transcript/MODIFIER); RNU6-927P (70 kb); UBC (81 kb); MIR5188 (84 kb)	SCARB1:protein_coding(KNOWN); RNU6-927P:snRNA(KNOWN); UBC:protein_coding(KNOWN); MIR5188:miRNA(KNOWN)	SCARB1: scavenger receptor class B, member 1 (0 kb)	-1.03291	-0.321946	0.265	0.126004	0.18	0.05	0.05	6	6		1 High density lipoprotein cholesterol levels // 1 Low density lipoprotein cholesterol levels // 1 Total cholesterol levels // 0.962 Lipoprotein-associated phospholipase A2 activity and mass // 0.953 Coronary artery disease // 0.907 Vitamin E levels // 0.907 Lipoprotein phospholipase A2 activity in cardiovascular disease // 0.907 Coronary artery disease (myocardial infarction, percutaneous transl…	RP11-380L11.4 | SCARB1 | UBC	KCND1	sit	10.7387	3.6358	0.00459322		G	A	0.169194	0.169194	9755	0.938311	0.0333026	0.00837276	4.16523	1.64046	0.579523	7.13475	0.0677245	0.0401469	0.00931479
rs732797	7	7p13	44646763	rs217385	0.821199	FALSE	6	1.76337	0.880821	0	0.3457	0.949	++++++	OGDH (0 kb, intron/Intron/MODIFIER); TMED4 (25 kb); DDX56 (32 kb); NPC1L1 (66 kb)	OGDH:protein_coding(KNOWN); TMED4:protein_coding(KNOWN); DDX56:protein_coding(KNOWN); NPC1L1:protein_coding(KNOWN)	OGDH: oxoglutarate (alpha-ketoglutarate) dehydrogenase (lipoamide) (0 kb)	0.148408	2.42941	4.518	0.735855	0.24	0.39	0.84	2b	2	Motifs|Footprinting|RP58|8988t, Motifs|Footprinting|RP58|A549, Motifs|Footprinting|RP58|Chorion, Motifs|Footprinting|RP58|Cll, Motifs|Footprinting|RP58|Gliobla, Motifs|Footprinting|RP58|Gm12878, Motifs|Footprinting|RP58|Gm12891, Motifs|Footprinting|RP58|Gm12892, Motifs|Footprinting|RP58|Gm18507, Motifs|Footprinting|RP58|Gm19238, Motifs|Footprinting|RP58|Mcf7Hypoxlac, Motifs|Footprinting|RP58|Medu…	0.979 LDL cholesterol levels x short total sleep time interaction (2df test) // 0.916 LDL cholesterol levels x long total sleep time interaction (2df test) // 0.906 LDL cholesterol x physical activity interaction (2df test) // 0.84 Low density lipoprotein cholesterol levels // 0.84 Total cholesterol levels // 0.84 LDL cholesterol levels in current drinkers // 0.84 LDL cholesterol levels x alcohol…	- | BLVRA | CAMK2B | DBNL | DDX56 | GCK | MYO1G | NPC1L1 | NUDCD3 | OGDH | POLD2 | POLM | PPIA | RAMP3 | TBRG4 | TMED4 | unnamed | ZMIZ2		cat	10.7307	10.8479	0.00460318		A	G	0.455224	0.544776	9758	0.978227	0.0276326	0.00630338	4.92812	4.97131	0	1.65462	0.647069	0.0271393	0.00701488
rs12916	5	5q13.3	74656539	rs12916	1	TRUE	5	2.20646	0.697848	0	0.414835	0.958	-----?	HMGCR (0 kb, 3'utr/3 prime UTR/MODIFIER | near_gene/Downstream gene/MODIFIER); CTD-2235C13.3 (3 kb, near_gene/Upstream gene/MODIFIER); COL4A3BP (7.8 kb); ANKRD31 (120 kb)	HMGCR:protein_coding(KNOWN); CTD-2235C13.3:lincRNA(KNOWN); COL4A3BP:protein_coding(KNOWN); ANKRD31:protein_coding(KNOWN)	HMGCR: 3-hydroxy-3-methylglutaryl-CoA reductase (0 kb)	-0.118576	-0.199137	2.291	0.608935	0.5	0.69	0.84	6	6	Single_Nucleotides|eQTL|FAM169A|Lymphoblastoid|cis	1 LDL cholesterol // 1 Cholesterol, total // 1 Low density lipoprotein cholesterol levels // 1 Total cholesterol levels // 1 LDL cholesterol levels // 1 LDL cholesterol x physical activity interaction (2df test) // 0.923 Quantitative traits // 0.923 LDL cholesterol levels x short total sleep time interaction (2df test) // 0.914 Lipid traits // 0.913 Metabolite levels // 0.913 Cholesterol // 0.913…	- | ANKDD1B | C5orf37 | C5ORF37 | COL4A3BP | CTD-2235C13.2 | CTD-2235C13.3 | FAM169A | GCNT4 | HMGCR | NSA2 | POC5 | POLK | RP11-229C3.2 | unnamed	unnamed	brt_laf	10.6442	10.717	0.00505335		C	T	0.423614	0.423614	8786	0.994485	0.00267042	0.00630122	0.173005	0.173672	0	0.395445	0.941182	0.00893918	0.00696787
rs9411378	9	9q34.2	136145425	rs9411378	1	TRUE	6	2.98203	0.702756	0	0.2347	0.855	++++++	ABO (0 kb, intron/Intron/MODIFIER | nc-RNA/Non coding transcript/MODIFIER); LCN1P2 (39 kb); LCN1P1 (41 kb); SURF6 (52 kb)	ABO:processed_transcript(KNOWN); LCN1P2:pseudogene(KNOWN); LCN1P1:pseudogene(KNOWN); SURF6:protein_coding(KNOWN)	ABO: ABO blood group (transferase A, alpha 1-3-N-acetylgalactosaminyltransferase; transferase B, alpha 1-3-galactosyltransferase) (0 kb)	-0.0960389	0.125906	1.124	0.301304	0.15	0.25	0.2	3a	3	3a:Motifs|PWM|FOXP1|, Motifs|PWM|FOXP1|, Motifs|PWM|Foxj3|, Motifs|PWM|Foxl1|, Motifs|PWM|Nanog|, Motifs|PWM|RREB1|, Motifs|PWM|FOXP1|, Motifs|PWM|FOXP1|, Motifs|PWM|FOXP1|, Motifs|PWM|FOXO3|, Motifs|PWM|FOXO4|, Motifs|PWM|FOXP1|, Motifs|PWM|FOXO1|, Motifs|PWM|FAC1|, Motifs|PWM|FOXP1|, Motifs|PWM|Zfp105|, Motifs|PWM|FOXJ3|, Chromatin_Structure|DNase-seq|Rwpe1|, Chromatin_Structure|DNase-seq|Phte|…	1 Red cell distribution width // 1 Total cholesterol levels // 1 Low density lipoprotein cholesterol levels // 1 Blood protein levels // 0.782 Lead levels in blood // 0.782 LDL cholesterol // 0.782 Intake of total sugars // 0.782 Cytokine network levels (multivariate analysis) // 0.574 Creatine kinase levels // 0.568 Venous thromboembolism // 0.568 Pancreatic cancer // 0.568 End-stage coagulation…	ABO | ADAMTS13 | GBGT1 | MED22 | OBP2B | RPL7A | SLC2A6 | SURF1 | SURF4 | SURF6	H19 | SCRN1	cat	10.4318	10.5285	0.00445978		A	C	0.268151	0.268151	9758	0.934395	0.0279556	0.00710025	4.08152	4.11488	0	0.218381	0.974569	0.0309234	0.00792293
rs17336036	2	2p21	43950137	rs138958276	0.713745	FALSE	6	1.31141	0.933753	0	0.0654	0.91295	------	PLEKHH2 (0 kb, intron/Intron/MODIFIER | nc-RNA/Non coding transcript/MODIFIER); RN7SKP66 (49 kb); DYNC2LI1 (51 kb); ABCG5 (89 kb)	PLEKHH2:protein_coding(KNOWN); RN7SKP66:misc_RNA(KNOWN); DYNC2LI1:protein_coding(KNOWN); ABCG5:protein_coding(KNOWN)	PLEKHH2: pleckstrin homology domain containing, family H (with MyTH4 domain) member 2 (0 kb)	0.110286	-0.145775	5.268	0.703401	0.36	0.33	0.22	6	6	Motifs|PWM|Hoxd10|, Motifs|PWM|Lmx1a|, Motifs|PWM|Mtf1|, Motifs|PWM|Cdc5|	0.714 Height // 0.665 C-reactive protein levels or total cholesterol levels (pleiotropy)	ABCG5 | DYNC2LI1 | LRPPRC | PLEKHH2 | PPM1B		sit	10.3382	10.4091	0.00442867		G	T	0.0693285	0.0693285	9755	0.950779	-0.0648532	0.0122193	6.94935	7.00771	0	1.55331	0.670023	-0.0712122	0.0135071
rs4148212	2	2p21	44071833	rs4148212	1	TRUE	5	2.62544	0.622323	0	0.3526	0.932	-----?	ABCG8 (0 kb, intron/Intron/MODIFIER); ABCG5 (5.8 kb); DYNC2LI1 (35 kb); LRPPRC (42 kb); RNU6-1048P (48 kb)	ABCG8:protein_coding(KNOWN); ABCG5:protein_coding(KNOWN); DYNC2LI1:protein_coding(KNOWN); LRPPRC:protein_coding(KNOWN); RNU6-1048P:snRNA(KNOWN)	ABCG8: ATP-binding cassette, sub-family G (WHITE), member 8 (0 kb)	-0.4044	-0.243365	2.654	0.675079	0.24	0.31	0.24	5	5	Chromatin_Structure|DNase-seq|Hepatocytes|, Chromatin_Structure|DNase-seq|8988t|	0.653 Low density lipoprotein cholesterol levels	ABCG5 | CAMKMT | DYNC2LI1 | LOC100129726 | LRPPRC | PPM1B		brt	10.2865	10.3765	0.00487674		C	A	0.373102	0.373102	8790	0.964803	-0.0409249	0.00648581	9.55935	9.63106	0	2.51729	0.472175	-0.0400548	0.00723366
rs10203287	2	2p21	43990829	rs138958276	0.568443	FALSE	6	2.269	0.810808	0	0.0663	0.95518	------	PLEKHH2 (0 kb, intron/NMD transcript/MODIFIER | intron/Intron/MODIFIER | nc-RNA/Non coding transcript/MODIFIER); RN7SKP66 (8.4 kb); DYNC2LI1 (10 kb); ABCG5 (49 kb)	PLEKHH2:protein_coding(KNOWN); RN7SKP66:misc_RNA(KNOWN); DYNC2LI1:protein_coding(KNOWN); ABCG5:protein_coding(KNOWN)	PLEKHH2: pleckstrin homology domain containing, family H (with MyTH4 domain) member 2 (0 kb)	-0.648622	-0.261812	0.206	0.450303	0.12	0.05	0.04	7	7		0.869 C-reactive protein levels or total cholesterol levels (pleiotropy) // 0.568 Height	ABCG5 | DYNC2LI1 | LRPPRC | PLEKHH2 | PPM1B | ZFP36L2		sit	10.2712	10.3393	0.00439715		A	G	0.0739903	0.0739903	9755	0.975564	-0.056009	0.0118664	5.6231	5.33422	0.0580388	3.18484	0.363994	-0.0651182	0.0131314
rs41290120	19	19q13.32	45382675	rs41290120	1	TRUE	4	0.973911	0.807564	0	0.0393	0.761	----??	PVRL2 (0 kb, intron/Intron/MODIFIER | near_gene/Downstream gene/MODIFIER | near_gene/Upstream gene/MODIFIER); CTB-129P6.4 (2.6 kb, near_gene/Downstream gene/MODIFIER); TOMM40 (11 kb); APOE (26 kb); APOC1 (35 kb); APOC1P1 (47 kb)	PVRL2:protein_coding(KNOWN); CTB-129P6.4:antisense(KNOWN); TOMM40:protein_coding(KNOWN); APOE:protein_coding(KNOWN); APOC1:protein_coding(KNOWN); APOC1P1:pseudogene(KNOWN)	PVRL2: poliovirus receptor-related 2 (herpesvirus entry mediator B) (0 kb)	-0.0533042	0.104983	2.03	0.621504	0.25	0.12	0.22	5	5		1 Alzheimer's disease or family history of Alzheimer's disease // 1 Alzheimer's disease or HDL levels (pleiotropy) // 1 LDL cholesterol x physical activity interaction (2df test) // 0.442 C-reactive protein levels // 0.354 Lipid metabolism phenotypes // 0.354 Cardiovascular risk factors // 0.354 Lipid traits // 0.354 Response to statins (LDL cholesterol change) // 0.354 LDL cholesterol // 0.354 L…	APOE | BCL3 | ERCC1 | PVRL2 | VASP | ZNF224	ABCG1 | LDLR	ste	10.0995	10.1577	0.00598787		A	G	0.0420537	0.0420537	7023	0.916236	-0.0591756	0.0156184	3.8212	3.84911	0	0.226342	0.973229	-0.0441041	0.0173662
rs10846742	12	12q24.31	125308682	rs10846744	0.890608	FALSE	6	14.141	0.0147381	0.646418	0.1525	0.88395	---+--	SCARB1 (0 kb, intron/Intron/MODIFIER | nc-RNA/Non coding transcript/MODIFIER); RNU6-927P (77 kb); UBC (87 kb); MIR5188 (91 kb)	SCARB1:protein_coding(KNOWN); RNU6-927P:snRNA(KNOWN); UBC:protein_coding(KNOWN); MIR5188:miRNA(KNOWN)	SCARB1: scavenger receptor class B, member 1 (0 kb)	-0.605188	-0.23872	1.175	0.866292	0.24	0.1	0.02	5	5		1 Total bilirubin levels // 0.893 Vitamin E levels // 0.893 Lipoprotein phospholipase A2 activity in cardiovascular disease // 0.893 Coronary artery disease // 0.893 Coronary artery disease (myocardial infarction, percutaneous transluminal coronary angioplasty, coronary artery bypass grafting, angina or chromic ischemic heart disease) // 0.891 Lipoprotein-associated phospholipase A2 activity and …	RP11-380L11.4 | SCARB1 | UBC	KCND1	sit	10.0822	3.49803	0.00429485		A	G	0.174177	0.825823	9755	0.913494	-0.0321501	0.00835807	3.92634	1.75805	0.529833	6.38071	0.0944876	-0.0395661	0.00932328
rs10186086	2	2p21	44036480	rs10186086	1	TRUE	6	5.87338	0.318735	0.148702	0.1589	0.994662	------	DYNC2LI1 (0 kb, intron/Intron/MODIFIER | near_gene/Downstream gene/MODIFIER); ABCG5 (3.1 kb, near_gene/Downstream gene/MODIFIER); ABCG8 (30 kb); RN7SKP66 (37 kb); PLEKHH2 (41 kb)	DYNC2LI1:protein_coding(KNOWN); ABCG5:protein_coding(KNOWN); ABCG8:protein_coding(KNOWN); RN7SKP66:misc_RNA(KNOWN); PLEKHH2:protein_coding(KNOWN)	DYNC2LI1: dynein, cytoplasmic 2, light intermediate chain 1 (0 kb)	-0.756869	-0.287926	2.328	0.386036	0.23	0.21	0.18	7	7		0.33 C-reactive protein levels or total cholesterol levels (pleiotropy)	ABCG5 | DYNC2LI1 | LRPPRC | PLEKHH2 | THADA | ZFP36L2		sit	9.96801	8.57248	0.00425727		A	T	0.193044	0.193044	9755	0.996956	-0.0365339	0.00778455	5.55916	3.12226	0.493688	5.9252	0.115307	-0.0440861	0.00866567
rs4952683	2	2p21	44036800	rs10186086	1	FALSE	6	5.84011	0.322089	0.143852	0.1589	0.994564	------	DYNC2LI1 (0 kb, intron/Intron/MODIFIER | near_gene/Downstream gene/MODIFIER); ABCG5 (2.8 kb, near_gene/Downstream gene/MODIFIER); ABCG8 (29 kb); RN7SKP66 (37 kb); PLEKHH2 (42 kb)	DYNC2LI1:protein_coding(KNOWN); ABCG5:protein_coding(KNOWN); ABCG8:protein_coding(KNOWN); RN7SKP66:misc_RNA(KNOWN); PLEKHH2:protein_coding(KNOWN)	DYNC2LI1: dynein, cytoplasmic 2, light intermediate chain 1 (0 kb)	-0.0220674	-0.16652	1.048	0.664813	0.13	0.16	0.2	7	7		0.33 C-reactive protein levels or total cholesterol levels (pleiotropy)	ABCG5 | DYNC2LI1 | LRPPRC | PLEKHH2 | THADA | ZFP36L2		sit	9.95283	8.60462	0.00425035		G	A	0.193093	0.193093	9755	0.997738	-0.0365339	0.00778455	5.55916	3.12226	0.493688	5.9252	0.115307	-0.0440669	0.00866567
rs17336182	2	2p21	43980631	rs138958276	0.592095	FALSE	6	2.75286	0.738022	0	0.0667	0.9423	------	PLEKHH2 (0 kb, intron/NMD transcript/MODIFIER | intron/Intron/MODIFIER | nc-RNA/Non coding transcript/MODIFIER); RN7SKP66 (19 kb); DYNC2LI1 (21 kb); ABCG5 (59 kb)	PLEKHH2:protein_coding(KNOWN); RN7SKP66:misc_RNA(KNOWN); DYNC2LI1:protein_coding(KNOWN); ABCG5:protein_coding(KNOWN)	PLEKHH2: pleckstrin homology domain containing, family H (with MyTH4 domain) member 2 (0 kb)	0.31321	-0.115378	5.447	0.763594	0.42	0.16	0.17	7	7		0.854 C-reactive protein levels or total cholesterol levels (pleiotropy) // 0.592 Height	ABCG5 | DYNC2LI1 | LRPPRC | PLEKHH2 | PPM1B | ZFP36L2		sit	9.93546	10.0021	0.00424381		C	T	0.0743267	0.0743267	9755	0.974441	-0.0570937	0.0118275	5.85415	4.57805	0.248609	3.99259	0.262265	-0.0659636	0.0131203
rs4952682	2	2p21	44036491	rs10186086	0.983327	FALSE	6	5.84264	0.321833	0.144222	0.1589	0.994645	------	DYNC2LI1 (0 kb, intron/Intron/MODIFIER | near_gene/Downstream gene/MODIFIER); ABCG5 (3.1 kb, near_gene/Downstream gene/MODIFIER); ABCG8 (30 kb); RN7SKP66 (37 kb); PLEKHH2 (41 kb)	DYNC2LI1:protein_coding(KNOWN); ABCG5:protein_coding(KNOWN); ABCG8:protein_coding(KNOWN); RN7SKP66:misc_RNA(KNOWN); PLEKHH2:protein_coding(KNOWN)	DYNC2LI1: dynein, cytoplasmic 2, light intermediate chain 1 (0 kb)	-0.0917501	-0.195573	1.746	0.561804	0.18	0.21	0.16	6	6	Motifs|PWM|Barhl-1|, Motifs|PWM|Barhl1|, Motifs|PWM|Barhl2|	0.309 C-reactive protein levels or total cholesterol levels (pleiotropy)	ABCG5 | DYNC2LI1 | LRPPRC | PLEKHH2 | THADA | ZFP36L2		sit	9.91813	8.57649	0.00423414		G	A	0.190012	0.190012	9755	0.997161	-0.036233	0.00783208	5.41895	3.1329	0.483136	5.80424	0.121533	-0.0445566	0.00871659
rs4953018	2	2p21	44036689	rs10186086	0.983327	FALSE	6	5.83584	0.322521	0.143226	0.1589	0.994598	------	DYNC2LI1 (0 kb, intron/Intron/MODIFIER | near_gene/Downstream gene/MODIFIER); ABCG5 (2.9 kb, near_gene/Downstream gene/MODIFIER); ABCG8 (29 kb); RN7SKP66 (37 kb); PLEKHH2 (42 kb)	DYNC2LI1:protein_coding(KNOWN); ABCG5:protein_coding(KNOWN); ABCG8:protein_coding(KNOWN); RN7SKP66:misc_RNA(KNOWN); PLEKHH2:protein_coding(KNOWN)	DYNC2LI1: dynein, cytoplasmic 2, light intermediate chain 1 (0 kb)	0.0170254	-0.174044	4.171	0.737327	0.14	0.25	0.2	6	6	Motifs|PWM|Alx-4|	0.309 C-reactive protein levels or total cholesterol levels (pleiotropy)	ABCG5 | DYNC2LI1 | LRPPRC | PLEKHH2 | THADA | ZFP36L2		sit	9.91768	8.58504	0.00423392		G	A	0.190069	0.190069	9755	0.997773	-0.036233	0.00783208	5.41895	3.1329	0.483136	5.80424	0.121533	-0.0445374	0.00871659
rs118147862	19	19q13.32	45319631	rs41290120	0.653426	FALSE	4	1.10606	0.775611	0	0.0355	0.638	----??	BCAM (0 kb, intron/NMD transcript/MODIFIER | intron/Intron/MODIFIER | near_gene/Downstream gene/MODIFIER | near_gene/Upstream gene/MODIFIER); CBLC (16 kb); PVRL2 (30 kb); BCL3 (56 kb)	BCAM:protein_coding(KNOWN); CBLC:protein_coding(KNOWN); PVRL2:protein_coding(KNOWN); BCL3:protein_coding(KNOWN)	BCAM: basal cell adhesion molecule (Lutheran blood group) (0 kb)	0.0955282	-0.119787	11.45	0.930532	0.43	0.11	0.21	5	5		0.653 Alzheimer's disease or family history of Alzheimer's disease // 0.653 Alzheimer's disease or HDL levels (pleiotropy) // 0.653 LDL cholesterol x physical activity interaction (2df test) // 0.599 C-reactive protein levels	BCL3 | CEACAM19 | ERCC1 | KCNN4 | PVRL2 | VASP | ZNF224		ste	9.90364	9.96132	0.00586436		A	G	0.0382826	0.0382826	7023	0.80994	-0.0659241	0.0167939	4.06201	4.094	0	0.075442	0.994612	-0.0519067	0.0188889
rs10186552	2	2p21	44036922	rs10186086	0.983327	FALSE	6	5.80547	0.32561	0.138743	0.1589	0.994548	------	DYNC2LI1 (0 kb, 3'utr/3 prime UTR/MODIFIER | near_gene/Downstream gene/MODIFIER); ABCG5 (2.7 kb, near_gene/Downstream gene/MODIFIER); ABCG8 (29 kb); RN7SKP66 (37 kb); PLEKHH2 (42 kb)	DYNC2LI1:protein_coding(KNOWN); ABCG5:protein_coding(KNOWN); ABCG8:protein_coding(KNOWN); RN7SKP66:misc_RNA(KNOWN); PLEKHH2:protein_coding(KNOWN)	DYNC2LI1: dynein, cytoplasmic 2, light intermediate chain 1 (0 kb)	0.350135	-0.12937	10.04	0.847327	0.35	0.65	0.68	5	5	Motifs|PWM|FOXfactors|, Motifs|PWM|Freac-7|, Motifs|PWM|FOXL1|, Motifs|PWM|FOXC1|, Motifs|PWM|POU2F3|, Motifs|PWM|POU3F3|, Chromatin_Structure|DNase-seq|Th1|, Chromatin_Structure|DNase-seq|Th17|	0.309 C-reactive protein levels or total cholesterol levels (pleiotropy)	ABCG5 | DYNC2LI1 | LRPPRC | PLEKHH2 | THADA | ZFP36L2		sit	9.90054	8.61213	0.00422612		C	T	0.190096	0.190096	9755	0.998089	-0.036233	0.00783208	5.41895	3.1329	0.483136	5.80424	0.121533	-0.0445374	0.00871659
rs3843482	5	5q13.3	74639259	rs12916	0.857249	FALSE	5	2.40397	0.66191	0	0.3745	0.972	-----?	HMGCR (0 kb, intron/Intron/MODIFIER | nc-RNA/Non coding transcript/MODIFIER | near_gene/Downstream gene/MODIFIER); COL4A3BP (25 kb); ANKRD31 (110 kb); SUMO2P5 (120 kb)	HMGCR:protein_coding(KNOWN); COL4A3BP:protein_coding(KNOWN); ANKRD31:protein_coding(KNOWN); SUMO2P5:pseudogene(KNOWN)	HMGCR: 3-hydroxy-3-methylglutaryl-CoA reductase (0 kb)	-0.646963	-0.250095	1.252	0.151829	0.24	0.06	0.14	7	7		1 Low density lipoprotein cholesterol levels // 1 LDL cholesterol // 1 Total cholesterol levels // 0.939 Lipid traits // 0.93 Quantitative traits // 0.93 LDL cholesterol levels x short total sleep time interaction (2df test) // 0.929 Cholesterol, total // 0.929 Metabolite levels // 0.929 Cholesterol // 0.929 Age-related diseases, mortality and associated endophenotypes // 0.929 Age-related diseas…	- | ANKDD1B | C5orf37 | C5ORF37 | COL4A3BP | CTD-2235C13.2 | CTD-2235C13.3 | FAM169A | GCNT4 | HMGCR | NSA2 | POC5 | POLK | RP11-229C3.2 | unnamed	unnamed	cat_laf	9.89317	9.95513	0.00467582		G	T	0.39157	0.39157	8785	0.983798	0.00131103	0.0063787	0.077908	0.0775517	0	0.516783	0.915189	0.00814832	0.00705744
rs3846663	5	5q13.3	74655726	rs12916	0.92309	FALSE	5	2.18664	0.701475	0	0.3854	0.99637	-----?	HMGCR (0 kb, intron/Intron/MODIFIER | near_gene/Downstream gene/MODIFIER | near_gene/Upstream gene/MODIFIER); CTD-2235C13.3 (3.9 kb, near_gene/Upstream gene/MODIFIER); COL4A3BP (8.6 kb); ANKRD31 (120 kb)	HMGCR:protein_coding(KNOWN); CTD-2235C13.3:lincRNA(KNOWN); COL4A3BP:protein_coding(KNOWN); ANKRD31:protein_coding(KNOWN)	HMGCR: 3-hydroxy-3-methylglutaryl-CoA reductase (0 kb)	-0.169441	-0.189041	3.615	0.324558	0.29	0.03	0.17	6	6	Single_Nucleotides|eQTL|FAM169A|Lymphoblastoid|cis	1 Quantitative traits // 1 LDL cholesterol // 1 LDL cholesterol levels x short total sleep time interaction (2df test) // 0.99 Lipid traits // 0.99 Low density lipoprotein cholesterol levels // 0.99 Cholesterol, total // 0.99 Total cholesterol levels // 0.99 Metabolite levels // 0.99 Cholesterol // 0.99 Age-related diseases, mortality and associated endophenotypes // 0.99 Age-related disease endo…	- | ANKDD1B | C5orf37 | C5ORF37 | COL4A3BP | CTD-2235C13.2 | CTD-2235C13.3 | FAM169A | GCNT4 | HMGCR | NSA2 | POC5 | POLK | RP11-229C3.2 | unnamed	unnamed	brt_laf	9.88946	9.95607	0.00467022		T	C	0.3961	0.3961	8786	0.998797	0.00148094	0.0063224	0.0894551	0.0893639	0	0.481766	0.922879	0.00787951	0.00698941
rs612169	9	9q34.2	136143442	rs9411378	0.56512	FALSE	6	3.73235	0.588557	0	0.347356	0.99355	++++++	ABO (0 kb, intron/Intron/MODIFIER | nc-RNA/Non coding transcript/MODIFIER); LCN1P1 (39 kb); LCN1P2 (41 kb); SURF6 (54 kb)	ABO:processed_transcript(KNOWN); LCN1P1:pseudogene(KNOWN); LCN1P2:pseudogene(KNOWN); SURF6:protein_coding(KNOWN)	ABO: ABO blood group (transferase A, alpha 1-3-N-acetylgalactosaminyltransferase; transferase B, alpha 1-3-galactosyltransferase) (0 kb)	-0.11239	-0.104354	0.802	0.447329	0.16	0.16	0.18	5	5	Chromatin_Structure|DNase-seq|Helas3|Ifna4h, Chromatin_Structure|DNase-seq|Helas3|	1 Blood protein levels // 1 Myocardial infarction in coronary artery disease // 1 Metabolic traits // 0.995 Activated partial thromboplastin time // 0.995 Venous thromboembolism // 0.995 vWF levels // 0.995 D-dimer levels // 0.995 Monocyte count // 0.995 Diastolic blood pressure // 0.995 Adolescent idiopathic scoliosis // 0.995 Platelet reactivity measurement (collagen-ADP) // 0.995 Factor VIII l…	- | ABO | ADAMTS13 | FAM163B | GBGT1 | GFI1B | LCN1P1 | MED22 | OBP2B | RPL7A | SETX | SLC2A6 | SURF1 | SURF4 | SURF6	H19 | SCRN1	cat	9.87093	9.94809	0.00419484		G	A	0.384488	0.384488	9758	0.997621	0.0225666	0.00638695	3.38558	3.41164	0	1.06381	0.785817	0.0258199	0.00704392
rs3792008	2	2p21	44037488	rs10186086	0.983327	FALSE	6	5.61432	0.345573	0.109421	0.1589	0.994429	------	DYNC2LI1 (0.34 kb, near_gene/Downstream gene/MODIFIER); ABCG5 (2.1 kb, near_gene/Downstream gene/MODIFIER); ABCG8 (29 kb); RN7SKP66 (38 kb); PLEKHH2 (42 kb)	DYNC2LI1:protein_coding(KNOWN); ABCG5:protein_coding(KNOWN); ABCG8:protein_coding(KNOWN); RN7SKP66:misc_RNA(KNOWN); PLEKHH2:protein_coding(KNOWN)	DYNC2LI1: dynein, cytoplasmic 2, light intermediate chain 1 (0.34 kb)	0.225939	-0.117461	11.38	0.844379	0.27	0.35	0.28	7	7		0.309 C-reactive protein levels or total cholesterol levels (pleiotropy)	ABCG5 | DYNC2LI1 | LRPPRC | PLEKHH2 | THADA | ZFP36L2		sit	9.84948	8.84007	0.00420307		G	A	0.190307	0.190307	9755	0.998137	-0.0364501	0.0078292	5.48066	3.1429	0.487728	5.85626	0.118817	-0.0449477	0.00871164
rs687289	9	9q34.2	136137106	rs9411378	0.544593	FALSE	6	3.09149	0.685882	0	0.346669	0.966	++++++	ABO (0 kb, intron/Intron/MODIFIER | nc-RNA/Non coding transcript/MODIFIER); LCN1P1 (33 kb); LCN1P2 (48 kb); OBP2B (52 kb)	ABO:processed_transcript(KNOWN); LCN1P1:pseudogene(KNOWN); LCN1P2:pseudogene(KNOWN); OBP2B:protein_coding(KNOWN)	ABO: ABO blood group (transferase A, alpha 1-3-N-acetylgalactosaminyltransferase; transferase B, alpha 1-3-galactosyltransferase) (0 kb)	-0.105005	-0.189358	4.257	0.677267	0.16	0.22	0.16	5	5	Motifs|PWM|TP73|, Chromatin_Structure|DNase-seq|Helas3|Ifna4h, Chromatin_Structure|DNase-seq|Helas3|, Chromatin_Structure|FAIRE|Helas3|Ifna4h	1 Coagulation factor levels // 1 Factor VIII levels // 1 Urinary metabolites (H-NMR features) // 1 Pancreatic cancer // 1 Blood protein levels // 1 Monocyte count // 1 Activated partial thromboplastin time // 1 Venous thromboembolism // 1 vWF levels // 0.984 D-dimer levels // 0.984 Diastolic blood pressure // 0.984 Adolescent idiopathic scoliosis // 0.984 Platelet reactivity measurement (collagen…	ABO | ADAMTS13 | FAM163B | GBGT1 | GFI1B | LCN1P1 | MED22 | OBP2B | RPL7A | SETX | SLC2A6 | SURF1 | SURF4 | SURF6	H19 | SCRN1	cat	9.84464	9.92609	0.00418487		A	G	0.383019	0.383019	9758	0.993185	0.022349	0.00640407	3.31432	3.34013	0	0.771322	0.856313	0.0255658	0.00706242
rs117802789	10	10q25.3	118393480	rs2286779	0.877221	FALSE	5	7.17709	0.126821	0.442671	0.3702	0.841	++?+++	PNLIPRP2 (0 kb, intron/Intron/MODIFIER | nc-RNA/Non coding transcript/MODIFIER); PNLIPRP1 (25 kb); C10orf82 (30 kb); HSPA12A (37 kb)	PNLIPRP2:polymorphic_pseudogene(KNOWN); PNLIPRP1:protein_coding(KNOWN); C10orf82:protein_coding(KNOWN); HSPA12A:protein_coding(KNOWN)	PNLIPRP2: pancreatic lipase-related protein 2 (0 kb)			1.475	0.246053	0.18	0.03	0.01	6	6	6:Motifs|PWM|Oct-1|, Motifs|PWM|FOXL1|, Motifs|PWM|POU3F2|, Motifs|PWM|Six6|, Motifs|PWM|FOXB1|;6:NA	0.877 Blood protein levels // 0.549 Phospholipid levels (plasma) // 0.549 Low density lipoprotein cholesterol levels // 0.406 Tonsillectomy	KIAA1598 | PDZD8 | PNLIPRP2		sit	9.83032	5.60473	0.00596475		G	A	0.479601	0.518843	6843	0.939048	0.00951392	0.00942958	0.500721	0.274212	0.514859	4.12252	0.127294	0.00781414	0.00928649
rs2878419	5	5q13.3	74640490	rs12916	0.900813	FALSE	5	2.11798	0.71407	0	0.3815	0.987	-----?	HMGCR (0 kb, intron/Intron/MODIFIER | near_gene/Downstream gene/MODIFIER); COL4A3BP (24 kb); ANKRD31 (110 kb); SUMO2P5 (120 kb)	HMGCR:protein_coding(KNOWN); COL4A3BP:protein_coding(KNOWN); ANKRD31:protein_coding(KNOWN); SUMO2P5:pseudogene(KNOWN)	HMGCR: 3-hydroxy-3-methylglutaryl-CoA reductase (0 kb)	-0.585649	-0.256357	1.389	0.272921	0.29	0.05	0.06	6	6	Motifs|PWM|IPF1|	0.975 Quantitative traits // 0.975 LDL cholesterol // 0.975 LDL cholesterol levels x short total sleep time interaction (2df test) // 0.975 Low density lipoprotein cholesterol levels // 0.975 Cholesterol, total // 0.975 Total cholesterol levels // 0.975 Metabolite levels // 0.975 Cholesterol // 0.975 Age-related diseases, mortality and associated endophenotypes // 0.975 Age-related disease endoph…	- | ANKDD1B | C5orf37 | C5ORF37 | COL4A3BP | CTD-2235C13.2 | CTD-2235C13.3 | FAM169A | GCNT4 | HMGCR | NSA2 | POC5 | POLK | RP11-229C3.2 | unnamed	unnamed	brt_laf	9.82947	9.89837	0.0046411		T	C	0.393908	0.393908	8786	0.992577	0.00123073	0.00634932	0.0730256	0.0728088	0	0.625826	0.890496	0.00828928	0.00700893
rs10038095	5	5q13.3	74637711	rs12916	0.912845	FALSE	5	2.24141	0.691455	0	0.3834	0.99044	-----?	HMGCR (0 kb, intron/Intron/MODIFIER | nc-RNA/Non coding transcript/MODIFIER); CTD-2235C13.2 (5 kb, near_gene/Upstream gene/MODIFIER); COL4A3BP (27 kb); ANKRD31 (110 kb)	HMGCR:protein_coding(KNOWN); CTD-2235C13.2:antisense(KNOWN); COL4A3BP:protein_coding(KNOWN); ANKRD31:protein_coding(KNOWN)	HMGCR: 3-hydroxy-3-methylglutaryl-CoA reductase (0 kb)	0.194947	0.0241147	16.16	0.901421	0.35	0.15	0.51	3a	3	Motifs|PWM|Sox7|, Motifs|PWM|HSF1|, Motifs|PWM|HSF2|, Motifs|PWM|HSF1|, Motifs|PWM|HSF1|, Motifs|PWM|HSF2|, Motifs|PWM|HSF4|, Chromatin_Structure|FAIRE|Nhek|, Chromatin_Structure|DNase-seq|Rptec|, Chromatin_Structure|DNase-seq|Hvmf|, Protein_Binding|ChIP-seq|STAT3|MCF10A-Er-Src|4ohtam_1um_36hr	1 Low density lipoprotein cholesterol levels // 1 Cholesterol, total // 1 Total cholesterol levels // 1 Metabolite levels // 1 LDL cholesterol // 1 Cholesterol // 1 Age-related diseases, mortality and associated endophenotypes // 1 Age-related disease endophenotypes // 1 LDL cholesterol levels // 0.99 Quantitative traits // 0.99 LDL cholesterol levels x short total sleep time interaction (2df tes…	- | ANKDD1B | C5orf37 | C5ORF37 | COL4A3BP | CTD-2235C13.2 | CTD-2235C13.3 | FAM169A | GCNT4 | HMGCR | NSA2 | POC5 | POLK | RP11-229C3.2 | unnamed	unnamed	brt_laf	9.8099	9.87666	0.00463024		T	A	0.39555	0.39555	8786	0.996264	0.00198841	0.00633043	0.123513	0.12354	0	0.469225	0.925599	0.00876963	0.006982
chr5:74644785:I	5	5q13.3	74644785	rs12916	0.890577	FALSE	5	2.00508	0.734825	0	0.3737	0.973	-----?	HMGCR (0 kb, intron/Intron/MODIFIER | near_gene/Upstream gene/MODIFIER | near_gene/Downstream gene/MODIFIER); COL4A3BP (20 kb); ANKRD31 (110 kb); SUMO2P5 (120 kb)	HMGCR:protein_coding(KNOWN); COL4A3BP:protein_coding(KNOWN); ANKRD31:protein_coding(KNOWN); SUMO2P5:pseudogene(KNOWN)	HMGCR: 3-hydroxy-3-methylglutaryl-CoA reductase (0 kb)			1.473					6	6		0.955 Quantitative traits // 0.955 LDL cholesterol // 0.955 LDL cholesterol levels x short total sleep time interaction (2df test) // 0.954 Low density lipoprotein cholesterol levels // 0.954 Cholesterol, total // 0.954 Total cholesterol levels // 0.954 Metabolite levels // 0.954 Cholesterol // 0.954 Age-related diseases, mortality and associated endophenotypes // 0.954 Age-related disease endoph…	- | ANKDD1B | C5orf37 | C5ORF37 | COL4A3BP | CTD-2235C13.2 | CTD-2235C13.3 | FAM169A | GCNT4 | HMGCR | NSA2 | POC5 | POLK | RP11-229C3.2 | unnamed	unnamed	brt_laf	9.73783	9.80579	0.00459429		TA	T	0.391104	0.391104	8786	0.985477	0.00128596	0.00637544	0.076016	0.0759953	0	0.467964	0.925871	0.00792042	0.0070436
rs12654264	5	5q13.3	74648603	rs12916	0.912845	FALSE	5	2.10284	0.716851	0	0.3818	0.99498	-----?	HMGCR (0 kb, intron/Intron/MODIFIER | near_gene/Downstream gene/MODIFIER | near_gene/Upstream gene/MODIFIER); COL4A3BP (16 kb); ANKRD31 (120 kb); SUMO2P5 (130 kb)	HMGCR:protein_coding(KNOWN); COL4A3BP:protein_coding(KNOWN); ANKRD31:protein_coding(KNOWN); SUMO2P5:pseudogene(KNOWN)	HMGCR: 3-hydroxy-3-methylglutaryl-CoA reductase (0 kb)	-0.416848	-0.220217	3.51	0.729951	0.45	0.06	0.21	6	6	Single_Nucleotides|eQTL|FAM169A|Lymphoblastoid|cis	1 Low density lipoprotein cholesterol levels // 1 Cholesterol, total // 1 Total cholesterol levels // 1 Metabolite levels // 1 LDL cholesterol // 1 Cholesterol // 1 Age-related diseases, mortality and associated endophenotypes // 1 Age-related disease endophenotypes // 1 LDL cholesterol levels // 0.99 Quantitative traits // 0.99 LDL cholesterol levels x short total sleep time interaction (2df tes…	- | ANKDD1B | C5orf37 | C5ORF37 | COL4A3BP | CTD-2235C13.2 | CTD-2235C13.3 | FAM169A | GCNT4 | HMGCR | NSA2 | POC5 | POLK | RP11-229C3.2 | unnamed	unnamed	brt_laf	9.68778	9.75488	0.00456904		T	A	0.39541	0.39541	8786	0.998336	0.0021204	0.00633157	0.132956	0.132756	0	0.541527	0.909678	0.00878019	0.00698299
rs10045497	5	5q13.3	74636484	rs12916	0.913581	FALSE	5	2.12153	0.713418	0	0.3834	0.99024	-----?	HMGCR (0 kb, intron/Intron/MODIFIER | nc-RNA/Non coding transcript/MODIFIER); CTD-2235C13.2 (3.7 kb, near_gene/Upstream gene/MODIFIER); COL4A3BP (28 kb); ANKRD31 (100 kb)	HMGCR:protein_coding(KNOWN); CTD-2235C13.2:antisense(KNOWN); COL4A3BP:protein_coding(KNOWN); ANKRD31:protein_coding(KNOWN)	HMGCR: 3-hydroxy-3-methylglutaryl-CoA reductase (0 kb)	-0.308088	0.01141	3.109	0.532445	0.39	0.16	0.3	7	7	Chromatin_Structure|FAIRE|Gm12892|	1 Lipid traits // 0.99 Quantitative traits // 0.99 LDL cholesterol // 0.99 LDL cholesterol levels x short total sleep time interaction (2df test) // 0.99 Low density lipoprotein cholesterol levels // 0.99 Cholesterol, total // 0.99 Total cholesterol levels // 0.99 Metabolite levels // 0.99 Cholesterol // 0.99 Age-related diseases, mortality and associated endophenotypes // 0.99 Age-related diseas…	- | ANKDD1B | C5orf37 | C5ORF37 | COL4A3BP | CTD-2235C13.2 | CTD-2235C13.3 | FAM169A | GCNT4 | HMGCR | NSA2 | POC5 | POLK | RP11-229C3.2 | unnamed	unnamed	brt_laf	9.68314	9.74912	0.00456611		A	C	0.395094	0.395094	8786	0.995286	0.0019253	0.00632841	0.119197	0.119211	0	0.455293	0.928598	0.00870995	0.0069803
rs2769071	9	9q34.2	136145974	rs9411378	0.556428	FALSE	6	3.62935	0.603912	0	0.348729	0.992	++++++	ABO (0 kb, intron/Intron/MODIFIER | nc-RNA/Non coding transcript/MODIFIER); LCN1P2 (39 kb); LCN1P1 (42 kb); SURF6 (52 kb)	ABO:processed_transcript(KNOWN); LCN1P2:pseudogene(KNOWN); LCN1P1:pseudogene(KNOWN); SURF6:protein_coding(KNOWN)	ABO: ABO blood group (transferase A, alpha 1-3-N-acetylgalactosaminyltransferase; transferase B, alpha 1-3-galactosyltransferase) (0 kb)	0.0432224	-0.119647	0.173	0.476904	0.14	0.23	0.21	6	6	Motifs|PWM|FOXP1|, Motifs|PWM|GR|, Motifs|PWM|GR|	0.984 Blood protein levels // 0.984 Myocardial infarction in coronary artery disease // 0.984 Metabolic traits // 0.979 Activated partial thromboplastin time // 0.979 Venous thromboembolism // 0.979 vWF levels // 0.979 D-dimer levels // 0.979 Monocyte count // 0.979 Diastolic blood pressure // 0.979 Adolescent idiopathic scoliosis // 0.979 Platelet reactivity measurement (collagen-ADP) // 0.979 F…	ABO | ADAMTS13 | FAM163B | GBGT1 | GFI1B | LCN1P1 | MED22 | OBP2B | RPL7A | SETX | SLC2A6 | SURF1 | SURF4 | SURF6	H19 | SCRN1	cat	9.66938	9.74873	0.0041047		G	A	0.384531	0.384531	9758	0.995055	0.0219519	0.00639605	3.22069	3.24625	0	1.04197	0.791097	0.0253344	0.00704488
rs3843481	5	5q13.3	74628375	rs12916	0.912845	FALSE	5	2.18429	0.701907	0	0.3836	0.98814	-----?	CTD-2235C13.2 (0 kb, intron/Intron/MODIFIER | nc-RNA/Non coding transcript/MODIFIER); HMGCR (3.8 kb, near_gene/Upstream gene/MODIFIER); COL4A3BP (36 kb); ANKRD31 (96 kb)	CTD-2235C13.2:antisense(KNOWN); HMGCR:protein_coding(KNOWN); COL4A3BP:protein_coding(KNOWN); ANKRD31:protein_coding(KNOWN)	HMGCR: 3-hydroxy-3-methylglutaryl-CoA reductase (3.8 kb)	-0.249195	-0.203061	0.778	0.572751	0.18	0.31	0.24	6	6	Motifs|Footprinting|C/EBP|Hepatocytes, Motifs|PWM|C/EBP|, Motifs|PWM|MEOX2|, Motifs|PWM|LHX2|, Motifs|PWM|LHX2|, Motifs|PWM|POU2F1|, Motifs|PWM|POU1F1|, Motifs|PWM|POU3F3|	1 Low density lipoprotein cholesterol levels // 1 Cholesterol, total // 1 Total cholesterol levels // 1 Metabolite levels // 1 LDL cholesterol // 1 Cholesterol // 1 Age-related diseases, mortality and associated endophenotypes // 1 Age-related disease endophenotypes // 1 LDL cholesterol levels // 0.99 Quantitative traits // 0.99 LDL cholesterol levels x short total sleep time interaction (2df tes…	- | ANKDD1B | C5orf37 | C5ORF37 | COL4A3BP | CTD-2235C13.2 | CTD-2235C13.3 | FAM169A | GCNT4 | HMGCR | NSA2 | POC5 | POLK | RP11-229C3.2 | unnamed	unnamed	brt_laf	9.66287	9.72826	0.00455569		T	A	0.395623	0.395623	8786	0.996069	0.00182468	0.00632874	0.112331	0.112294	0	0.490589	0.920954	0.00857965	0.0069806
rs6453131	5	5q13.3	74644706	rs12916	0.918323	FALSE	5	2.02555	0.73106	0	0.3833	0.9926	-----?	HMGCR (0 kb, intron/Intron/MODIFIER | near_gene/Upstream gene/MODIFIER | near_gene/Downstream gene/MODIFIER); COL4A3BP (20 kb); ANKRD31 (110 kb); SUMO2P5 (120 kb)	HMGCR:protein_coding(KNOWN); COL4A3BP:protein_coding(KNOWN); ANKRD31:protein_coding(KNOWN); SUMO2P5:pseudogene(KNOWN)	HMGCR: 3-hydroxy-3-methylglutaryl-CoA reductase (0 kb)	0.0755959	0.164526	3.457	0.597541	0.39	0.13	0.3	6	6	Motifs|PWM|Pbx1|, Chromatin_Structure|FAIRE|Medullo|, Chromatin_Structure|FAIRE|Gm19239|, Chromatin_Structure|FAIRE|K562|Nabut, Chromatin_Structure|FAIRE|Panislets|	0.995 Quantitative traits // 0.995 LDL cholesterol // 0.995 LDL cholesterol levels x short total sleep time interaction (2df test) // 0.995 Low density lipoprotein cholesterol levels // 0.995 Cholesterol, total // 0.995 Total cholesterol levels // 0.995 Lipid traits // 0.995 Metabolite levels // 0.995 Cholesterol // 0.995 Age-related diseases, mortality and associated endophenotypes // 0.995 Age-…	- | ANKDD1B | C5orf37 | C5ORF37 | COL4A3BP | CTD-2235C13.2 | CTD-2235C13.3 | FAM169A | GCNT4 | HMGCR | NSA2 | POC5 | POLK | RP11-229C3.2 | unnamed	unnamed	brt_laf	9.63063	9.69672	0.00453979		G	T	0.395209	0.395209	8786	0.996879	0.00183646	0.00632955	0.113152	0.113083	0	0.475212	0.924302	0.00849958	0.00698925
rs687621	9	9q34.2	136137065	rs9411378	0.562295	FALSE	6	3.34062	0.647629	0	0.346497	0.991	++++++	ABO (0 kb, intron/Intron/MODIFIER | nc-RNA/Non coding transcript/MODIFIER); LCN1P1 (33 kb); LCN1P2 (48 kb); OBP2B (52 kb)	ABO:processed_transcript(KNOWN); LCN1P1:pseudogene(KNOWN); LCN1P2:pseudogene(KNOWN); OBP2B:protein_coding(KNOWN)	ABO: ABO blood group (transferase A, alpha 1-3-N-acetylgalactosaminyltransferase; transferase B, alpha 1-3-galactosyltransferase) (0 kb)	-0.288493	-0.215842	3.119	0.421399	0.24	0.28	0.18	5	5	Chromatin_Structure|DNase-seq|Helas3|Ifna4h, Chromatin_Structure|DNase-seq|Helas3|, Chromatin_Structure|FAIRE|Helas3|Ifna4h	1 Activated partial thromboplastin time // 1 Venous thromboembolism // 1 vWF levels // 1 D-dimer levels // 1 Monocyte count // 1 Blood protein levels // 1 Diastolic blood pressure // 1 Adolescent idiopathic scoliosis // 1 Platelet reactivity measurement (collagen-ADP) // 1 Factor VIII levels // 0.995 Myocardial infarction in coronary artery disease // 0.995 Metabolic traits // 0.984 Coagulation f…	- | ABO | ADAMTS13 | C9ORF7 | DDX31 | FAM163B | GBGT1 | GFI1B | LCN1P1 | MED22 | OBP2B | RALGDS | REXO4 | RPL7A | SETX | SLC2A6 | SURF1 | SURF4 | SURF6	H19 | SCRN1	cat	9.62838	9.70434	0.00408464		G	A	0.385347	0.385347	9758	0.997345	0.0219323	0.00638753	3.22438	3.2487	0	0.889881	0.827869	0.0253144	0.00705165
rs545971	9	9q34.2	136143372	rs9411378	0.56512	FALSE	6	3.74655	0.586453	0	0.347356	0.995	++++++	ABO (0 kb, intron/Intron/MODIFIER | nc-RNA/Non coding transcript/MODIFIER); LCN1P1 (39 kb); LCN1P2 (41 kb); SURF6 (54 kb)	ABO:processed_transcript(KNOWN); LCN1P1:pseudogene(KNOWN); LCN1P2:pseudogene(KNOWN); SURF6:protein_coding(KNOWN)	ABO: ABO blood group (transferase A, alpha 1-3-N-acetylgalactosaminyltransferase; transferase B, alpha 1-3-galactosyltransferase) (0 kb)	-0.729371	-0.198959	0.853	0.313455	0.22	0.2	0.16	5	5	Chromatin_Structure|DNase-seq|Hmec|, Chromatin_Structure|DNase-seq|Helas3|Ifna4h, Chromatin_Structure|DNase-seq|Helas3|	1 Blood protein levels // 1 Myocardial infarction in coronary artery disease // 1 Metabolic traits // 0.995 Activated partial thromboplastin time // 0.995 Venous thromboembolism // 0.995 vWF levels // 0.995 D-dimer levels // 0.995 Monocyte count // 0.995 Diastolic blood pressure // 0.995 Adolescent idiopathic scoliosis // 0.995 Platelet reactivity measurement (collagen-ADP) // 0.995 Factor VIII l…	- | ABO | ADAMTS13 | FAM163B | GBGT1 | GFI1B | LCN1P1 | MED22 | OBP2B | RPL7A | SETX | SLC2A6 | SURF1 | SURF4 | SURF6	H19 | SCRN1	cat	9.62492	9.70087	0.00408306		T	C	0.384844	0.384844	9758	0.998158	0.0220734	0.00638695	3.25926	3.28497	0	1.12222	0.771712	0.0252717	0.00704392
rs514659	9	9q34.2	136142203	rs9411378	0.56512	FALSE	6	3.77578	0.582128	0	0.347184	0.995	++++++	ABO (0 kb, intron/Intron/MODIFIER | nc-RNA/Non coding transcript/MODIFIER); LCN1P1 (38 kb); LCN1P2 (42 kb); SURF6 (55 kb)	ABO:processed_transcript(KNOWN); LCN1P1:pseudogene(KNOWN); LCN1P2:pseudogene(KNOWN); SURF6:protein_coding(KNOWN)	ABO: ABO blood group (transferase A, alpha 1-3-N-acetylgalactosaminyltransferase; transferase B, alpha 1-3-galactosyltransferase) (0 kb)	-0.336417	-0.206885	0.883	0.550907	0.13	0.04	0.04	6	6	Motifs|Footprinting|Nkx5-2|Cll, Motifs|Footprinting|Nkx5-2|Huvec, Motifs|Footprinting|Nkx5-2|Hsmm, Motifs|PWM|Nkx5-2|	1 Blood protein levels // 1 Myocardial infarction in coronary artery disease // 1 Metabolic traits // 0.995 Activated partial thromboplastin time // 0.995 Venous thromboembolism // 0.995 vWF levels // 0.995 D-dimer levels // 0.995 Monocyte count // 0.995 Diastolic blood pressure // 0.995 Adolescent idiopathic scoliosis // 0.995 Platelet reactivity measurement (collagen-ADP) // 0.995 Factor VIII l…	- | ABO | ADAMTS13 | FAM163B | GBGT1 | GFI1B | LCN1P1 | MED22 | OBP2B | RALGDS | RPL7A | SETX | SLC2A6 | SURF1 | SURF4 | SURF6	H19 | SCRN1	cat	9.59797	9.6736	0.00407067		C	A	0.384735	0.384735	9758	0.998394	0.021888	0.00638901	3.21098	3.23621	0	1.08699	0.780216	0.0251732	0.00704565
rs11197775	10	10q25.3	118396138	rs2286779	0.63483	FALSE	6	4.64821	0.460301	0	0.3973	0.934	++++++	PNLIPRP2 (0 kb, intron/Intron/MODIFIER | nc-RNA/Non coding transcript/MODIFIER); C10orf82 (27 kb); PNLIPRP1 (27 kb); HSPA12A (35 kb)	PNLIPRP2:polymorphic_pseudogene(KNOWN); C10orf82:protein_coding(KNOWN); PNLIPRP1:protein_coding(KNOWN); HSPA12A:protein_coding(KNOWN)	PNLIPRP2: pancreatic lipase-related protein 2 (0 kb)			2.857	0.72495	0.35	0.23	0.16	5	5	Chromatin_Structure|DNase-seq|Hmec|	1 Phospholipid levels (plasma) // 1 Low density lipoprotein cholesterol levels // 0.635 Blood protein levels	KIAA1598 | PDZD8 | PNLIPRP2		sit	9.59688	9.66804	0.00409165		C	T	0.408955	0.4138	9755	0.988296	0.0108895	0.00627885	1.07395	0.457131	0.418899	5.16261	0.16027	0.0118652	0.00696957
rs676457	9	9q34.2	136146227	rs9411378	0.56512	FALSE	6	3.68924	0.594966	0	0.348729	0.995	++++++	ABO (0 kb, intron/Intron/MODIFIER | nc-RNA/Non coding transcript/MODIFIER); LCN1P2 (38 kb); LCN1P1 (42 kb); SURF6 (51 kb)	ABO:processed_transcript(KNOWN); LCN1P2:pseudogene(KNOWN); LCN1P1:pseudogene(KNOWN); SURF6:protein_coding(KNOWN)	ABO: ABO blood group (transferase A, alpha 1-3-N-acetylgalactosaminyltransferase; transferase B, alpha 1-3-galactosyltransferase) (0 kb)	-0.130854	-0.148485	0.419	0.31001	0.15	0.26	0.16	6	6	Motifs|PWM|STAT1|, Motifs|PWM|Myf6|, Motifs|PWM|MYF6|, Motifs|PWM|MYF6|	1 Blood protein levels // 1 Myocardial infarction in coronary artery disease // 1 Metabolic traits // 0.995 Activated partial thromboplastin time // 0.995 Venous thromboembolism // 0.995 vWF levels // 0.995 D-dimer levels // 0.995 Monocyte count // 0.995 Diastolic blood pressure // 0.995 Adolescent idiopathic scoliosis // 0.995 Platelet reactivity measurement (collagen-ADP) // 0.995 Factor VIII l…	- | ABO | ADAMTS13 | FAM163B | GBGT1 | GFI1B | LCN1P1 | MED22 | OBP2B | RPL7A | SETX | SLC2A6 | SURF1 | SURF4 | SURF6	H19 | SCRN1	cat	9.57987	9.65599	0.00406278		T	A	0.385169	0.385169	9758	0.997745	0.0218425	0.00638815	3.20019	3.2255	0	1.1103	0.774588	0.0251067	0.00704488
rs8176663	9	9q34.2	136144427	rs9411378	0.56512	FALSE	6	3.71002	0.591873	0	0.347699	0.995	++++++	ABO (0 kb, intron/Intron/MODIFIER | nc-RNA/Non coding transcript/MODIFIER); LCN1P2 (40 kb); LCN1P1 (40 kb); SURF6 (53 kb)	ABO:processed_transcript(KNOWN); LCN1P2:pseudogene(KNOWN); LCN1P1:pseudogene(KNOWN); SURF6:protein_coding(KNOWN)	ABO: ABO blood group (transferase A, alpha 1-3-N-acetylgalactosaminyltransferase; transferase B, alpha 1-3-galactosyltransferase) (0 kb)	0.0200092	0.0277	0.814	0.437681	0.21	0.22	0.23	5	5	Motifs|Footprinting|Pitx2|A549, Motifs|Footprinting|Pitx2|Cll, Motifs|Footprinting|Pitx2|Fibrop, Motifs|Footprinting|Pitx2|Hepatocytes, Motifs|Footprinting|Pitx2|Huh7, Motifs|Footprinting|Pitx2|Mcf7, Motifs|Footprinting|Pitx2|Helas3Ifna4h, Motifs|PWM|Pitx2|, Chromatin_Structure|DNase-seq|K562|Znf4g7d3, Chromatin_Structure|DNase-seq|K562|	1 Blood protein levels // 1 Myocardial infarction in coronary artery disease // 1 Metabolic traits // 0.995 Activated partial thromboplastin time // 0.995 Venous thromboembolism // 0.995 vWF levels // 0.995 D-dimer levels // 0.995 Monocyte count // 0.995 Diastolic blood pressure // 0.995 Adolescent idiopathic scoliosis // 0.995 Platelet reactivity measurement (collagen-ADP) // 0.995 Factor VIII l…	- | ABO | ADAMTS13 | FAM163B | GBGT1 | GFI1B | LCN1P1 | MED22 | OBP2B | RPL7A | SETX | SLC2A6 | SURF1 | SURF4 | SURF6	H19 | SCRN1	cat	9.57187	9.64747	0.00405893		C	T	0.384946	0.384946	9758	0.998102	0.0219134	0.00639032	3.21622	3.24151	0	1.08976	0.779548	0.0252009	0.00704671
chr9:136145907:I	9	9q34.2	136145907	rs9411378	0.56509	FALSE	6	3.7937	0.579484	0	0.348729	0.99188	++++++	ABO (0 kb, intron/Intron/MODIFIER | nc-RNA/Non coding transcript/MODIFIER); LCN1P2 (39 kb); LCN1P1 (42 kb); SURF6 (52 kb)	ABO:processed_transcript(KNOWN); LCN1P2:pseudogene(KNOWN); LCN1P1:pseudogene(KNOWN); SURF6:protein_coding(KNOWN)	ABO: ABO blood group (transferase A, alpha 1-3-N-acetylgalactosaminyltransferase; transferase B, alpha 1-3-galactosyltransferase) (0 kb)			0.115					6	6	Motifs|PWM|Oct-4(POU5F1)|, Motifs|PWM|Mtf1|, Motifs|PWM|Srf|, Motifs|PWM|Srf|, Chromatin_Structure|FAIRE|Gliobla|	0.995 Blood protein levels // 0.995 Myocardial infarction in coronary artery disease // 0.995 Metabolic traits // 0.99 Activated partial thromboplastin time // 0.99 Venous thromboembolism // 0.99 vWF levels // 0.99 D-dimer levels // 0.99 Monocyte count // 0.99 Diastolic blood pressure // 0.99 Adolescent idiopathic scoliosis // 0.99 Platelet reactivity measurement (collagen-ADP) // 0.99 Factor VII…	ABO | ADAMTS13 | FAM163B | GBGT1 | GFI1B | LCN1P1 | MED22 | OBP2B | RPL7A | SETX | SLC2A6 | SURF1 | SURF4 | SURF6	H19 | SCRN1	cat	9.55992	9.63524	0.00405338		GA	G	0.384379	0.384379	9758	0.995232	0.0217892	0.00638815	3.18705	3.21209	0	1.08461	0.780791	0.0250846	0.00704488
rs11749783	5	5q13.3	74626082	rs12916	0.912845	FALSE	5	2.22346	0.694737	0	0.3836	0.98803	-----?	CTD-2235C13.2 (0 kb, intron/Intron/MODIFIER | nc-RNA/Non coding transcript/MODIFIER); HMGCR (6.1 kb); COL4A3BP (38 kb); ANKRD31 (93 kb)	CTD-2235C13.2:antisense(KNOWN); HMGCR:protein_coding(KNOWN); COL4A3BP:protein_coding(KNOWN); ANKRD31:protein_coding(KNOWN)	HMGCR: 3-hydroxy-3-methylglutaryl-CoA reductase (6.1 kb)	-0.334228	-0.218471	0.968	0.437297	0.35	0.28	0.14	6	6	Single_Nucleotides|eQTL|FAM169A|Lymphoblastoid|cis, Motifs|PWM|STAT6|, Motifs|PWM|ETV2|	1 Low density lipoprotein cholesterol levels // 1 Cholesterol, total // 1 Total cholesterol levels // 1 Metabolite levels // 1 LDL cholesterol // 1 Cholesterol // 1 Age-related diseases, mortality and associated endophenotypes // 1 Age-related disease endophenotypes // 1 LDL cholesterol levels // 0.99 Quantitative traits // 0.99 LDL cholesterol levels x short total sleep time interaction (2df tes…	- | ANKDD1B | C5orf37 | C5ORF37 | COL4A3BP | CTD-2235C13.2 | CTD-2235C13.3 | FAM169A | GCNT4 | HMGCR | NSA2 | POC5 | POLK | RP11-229C3.2 | unnamed	unnamed	brt_laf	9.55843	9.62208	0.00450226		C	T	0.395964	0.395964	8786	0.996033	0.00178283	0.00632383	0.109567	0.109537	0	0.427236	0.93456	0.00835909	0.00697647
rs674302	9	9q34.2	136146664	rs9411378	0.56512	FALSE	6	3.71162	0.591636	0	0.348729	0.995	++++++	ABO (0 kb, intron/Intron/MODIFIER | nc-RNA/Non coding transcript/MODIFIER); LCN1P2 (38 kb); LCN1P1 (43 kb); SURF6 (51 kb)	ABO:processed_transcript(KNOWN); LCN1P2:pseudogene(KNOWN); LCN1P1:pseudogene(KNOWN); SURF6:protein_coding(KNOWN)	ABO: ABO blood group (transferase A, alpha 1-3-N-acetylgalactosaminyltransferase; transferase B, alpha 1-3-galactosyltransferase) (0 kb)	-0.115474	-0.111604	1.783	0.389622	0.16	0.21	0.14	7	7		1 Blood protein levels // 1 Myocardial infarction in coronary artery disease // 1 Metabolic traits // 0.995 Activated partial thromboplastin time // 0.995 Venous thromboembolism // 0.995 vWF levels // 0.995 D-dimer levels // 0.995 Monocyte count // 0.995 Diastolic blood pressure // 0.995 Adolescent idiopathic scoliosis // 0.995 Platelet reactivity measurement (collagen-ADP) // 0.995 Factor VIII l…	- | ABO | ADAMTS13 | FAM163B | GBGT1 | GFI1B | LCN1P1 | MED22 | OBP2B | RPL7A | SETX | SLC2A6 | SURF1 | SURF4 | SURF6	H19 | SCRN1	cat	9.54863	9.62392	0.00404829		A	T	0.385257	0.385257	9758	0.998218	0.021802	0.00638815	3.19023	3.2153	0	1.07549	0.782994	0.025102	0.00704488
rs4751994	10	10q25.3	118397559	rs2286779	0.620053	FALSE	6	4.48409	0.482015	0	0.396	0.928	++++++	PNLIPRP2 (0 kb, intron/Intron/MODIFIER | nc-RNA/Non coding transcript/MODIFIER); C10orf82 (26 kb); PNLIPRP1 (29 kb); HSPA12A (33 kb)	PNLIPRP2:polymorphic_pseudogene(KNOWN); C10orf82:protein_coding(KNOWN); PNLIPRP1:protein_coding(KNOWN); HSPA12A:protein_coding(KNOWN)	PNLIPRP2: pancreatic lipase-related protein 2 (0 kb)			3.759	0.713628	0.23	0.09	0.11	4	4	Chromatin_Structure|DNase-seq|Colo829|, Chromatin_Structure|DNase-seq|Mel2183|, Chromatin_Structure|DNase-seq|Hsmm|, Chromatin_Structure|DNase-seq|Nb4|, Chromatin_Structure|DNase-seq|Prec|, Chromatin_Structure|DNase-seq|Lhcnm2|Diff4d, Chromatin_Structure|DNase-seq|Lhcnm2|, Chromatin_Structure|DNase-seq|Th1|, Chromatin_Structure|DNase-seq|Th2|, Chromatin_Structure|DNase-seq|Cd4naivewb11970640|, Ch…	0.982 Phospholipid levels (plasma) // 0.982 Low density lipoprotein cholesterol levels // 0.62 Blood protein levels	KIAA1598 | PDZD8 | PNLIPRP2		sit	9.54569	9.61635	0.00406811		T	C	0.40799	0.41279	9755	0.983317	0.0108413	0.00629337	1.06345	0.470927	0.392295	4.93661	0.176498	0.0118188	0.00698732
rs3806471	2	2p21	44066174	rs6741243	0.548948	FALSE	5	4.62531	0.327946	0.135193	0.312252	0.954	-----?	ABCG8 (0 kb, 5'utr/5 prime UTR/MODIFIER); ABCG5 (0.17 kb, near_gene/Upstream gene/MODIFIER); DYNC2LI1 (29 kb); LRPPRC (47 kb)	ABCG8:protein_coding(KNOWN); ABCG5:protein_coding(KNOWN); DYNC2LI1:protein_coding(KNOWN); LRPPRC:protein_coding(KNOWN)	ABCG8: ATP-binding cassette, sub-family G (WHITE), member 8 (0 kb)	0.266168	1.47392	3.875	0.678452	0.64	0.8	0.99	4	4	Chromatin_Structure|DNase-seq|Huh7|, Chromatin_Structure|DNase-seq|Caco2|, Chromatin_Structure|DNase-seq|K562|, Chromatin_Structure|DNase-seq|Gm12892|, Chromatin_Structure|DNase-seq|Cd20ro01778|, Chromatin_Structure|DNase-seq|Hepg2|, Protein_Binding|ChIP-seq|MYBL2|HepG2|, Protein_Binding|ChIP-seq|POLR2A|HepG2|, Protein_Binding|ChIP-seq|POLR2A|HepG2|, Protein_Binding|ChIP-seq|POLR2A|HepG2|, Protei…	0.47 Low density lipoprotein cholesterol levels	ABCG5 | CAMKMT | DYNC2LI1 | LOC100129726 | LRPPRC | PPM1B		brt	9.54312	8.39711	0.00450428		G	T	0.323694	0.323694	8790	0.972154	-0.0389952	0.00663671	8.37298	6.29293	0.262904	4.07003	0.254001	-0.0394241	0.00738344
chr7:44592492:I	7	7p13	44592492	rs217385	0.869948	FALSE	5	1.36027	0.851071	0	0.3341	0.884	--?---	NPC1L1 (12 kb); DDX56 (13 kb); TMED4 (25 kb); RNU6-1097P (49 kb)	NPC1L1:protein_coding(KNOWN); DDX56:protein_coding(KNOWN); TMED4:protein_coding(KNOWN); RNU6-1097P:snRNA(KNOWN)	NPC1L1: NPC1-like 1 (12 kb)			1.394					5	5		0.941 LDL cholesterol x physical activity interaction (2df test) // 0.932 LDL cholesterol levels x long total sleep time interaction (2df test) // 0.894 LDL cholesterol levels x short total sleep time interaction (2df test) // 0.89 Low density lipoprotein cholesterol levels // 0.89 Total cholesterol levels // 0.89 LDL cholesterol levels // 0.879 LDL cholesterol levels in current drinkers // 0.879…	- | BLVRA | CAMK2B | DBNL | DDX56 | GCK | MYO1G | NPC1L1 | NUDCD3 | OGDH | POLD2 | POLM | PPIA | RAMP3 | TBRG4 | TMED4 | unnamed | ZMIZ2		cat	9.53829	9.63916	0.00575912		TC	T	0.434406	0.434406	6846	0.928838	-0.0363268	0.00972818	3.72479	3.74781	0	1.42594	0.490186	-0.0362244	0.00961015
rs554833	9	9q34.2	136147160	rs9411378	0.56512	FALSE	6	3.70108	0.593204	0	0.348729	0.995	++++++	ABO (0 kb, intron/Intron/MODIFIER | nc-RNA/Non coding transcript/MODIFIER); LCN1P2 (37 kb); LCN1P1 (43 kb); SURF6 (50 kb)	ABO:processed_transcript(KNOWN); LCN1P2:pseudogene(KNOWN); LCN1P1:pseudogene(KNOWN); SURF6:protein_coding(KNOWN)	ABO: ABO blood group (transferase A, alpha 1-3-N-acetylgalactosaminyltransferase; transferase B, alpha 1-3-galactosyltransferase) (0 kb)	-0.320638	-0.10591	3.646	0.344778	0.18	0.22	0.22	3a	3	Motifs|PWM|TCF11:MafG|, Motifs|PWM|c-Ets-2|, Motifs|PWM|STAT6|, Motifs|PWM|c-Ets-1(p54)|, Chromatin_Structure|DNase-seq|K562|Znf2c10c5, Chromatin_Structure|DNase-seq|K562|, Chromatin_Structure|DNase-seq|K562|Znfe103c6, Chromatin_Structure|DNase-seq|K562|Znff41b2, Chromatin_Structure|DNase-seq|K562|Znf4c50c4, Chromatin_Structure|DNase-seq|Cd34mobilized|, Chromatin_Structure|DNase-seq|K562|Znfa41c6…	1 Blood protein levels // 1 Myocardial infarction in coronary artery disease // 1 Metabolic traits // 0.995 Activated partial thromboplastin time // 0.995 Venous thromboembolism // 0.995 vWF levels // 0.995 D-dimer levels // 0.995 Monocyte count // 0.995 Diastolic blood pressure // 0.995 Adolescent idiopathic scoliosis // 0.995 Platelet reactivity measurement (collagen-ADP) // 0.995 Factor VIII l…	- | ABO | ADAMTS13 | FAM163B | GBGT1 | GFI1B | LCN1P1 | MED22 | OBP2B | RPL7A | SETX | SLC2A6 | SURF1 | SURF4 | SURF6	H19 | SCRN1	cat	9.53297	9.60807	0.00404114		T	C	0.385241	0.385241	9758	0.9978	0.021802	0.00638815	3.19023	3.2153	0	1.07549	0.782994	0.025078	0.00704488
[truncated: 147 more rows]
[truncated: 215 more columns]

## Sheet: S5b
Data S5b: eQTL look-up of genome-wide significant SNPs. We present statistics and annotations of all eQTLs in linkage disequilibrium (r2>0.3) with our genome-wide significant SNPs. GTEx v7 and own data are used for this purpose. Columns are explained in supplemental data set S5c.
SNP	chromosome of SNP	position of SNP	r2 SNP & eQTL-SNP	distance SNP & GWAS-SNP	reference LD calculation	eQTL-SNP	eQTL-gene	eQTL-gene probe ID	cis/trans	eQTL tissue	eQTL p-value or q-value	eQTL statistic type	chromosome of eQTL-SNP	position of eQTL-SNP	choromosome of eQTL-gene	transcription start position eQTL-gene	transcription end position eQTL-gene	distance eQTL-SNP eQTL-gene	study	eQTL first author	eQTL PMID	best corresp. p-value or r2
[truncated: 37,975 more rows]

## Sheet: S5c
Data S5c: Explanation of columns of supplemental data sets 5a and b.
[truncated: 68 more rows]

## Sheet: S6
Data S6: Overview of association p-values for the ten identified independent SNPs across traits. We present -log10 of p-values.
[truncated: 34 more rows]

[truncated: 19 more sheets: S7, S8a, S8b, S8c, S9a, S9b, S9c, S9d, S10, S11, S12a, S12b, S13, S14, S15, S16, S17, S18, S19]
